# Supplementary material for: Cryo-EM structures of thylakoid-located voltage-dependent chloride channel VCCN1
Source: Nat Commun. 2022 May 6;13:2505. doi: 10.1038/s41467-022-30292-w (PMC9076864; doi:10.1038/s41467-022-30292-w)
Supplement: Supplementary file 4 — Source Data [file 41467_2022_30292_MOESM4_ESM.xlsx]

## Sheet: 1a_MdVCCN1
Fig. 1a	MdVCCN1
	Voltage (mV)	B	C	D	E	F	G	H	Mean	SD	SEM
	-100	-11.6676	-16.9066	-5.21291	-8.57038	-20.0234	-13.9867	-27.439	-14.8295	7.44595	2.8143
	-90	-10.3458	-15.6781	-4.24936	-8.02294	-15.7097	-13.0471	-23.9416	-12.9992	6.35905	2.4035
	-80	-10.6127	-13.9771	-4.08826	-7.15213	-11.8579	-11.3845	-21.7225	-11.5422	5.55863	2.10096
	-70	-11.0977	-12.2764	-3.47426	-6.62859	-11.4976	-9.96224	-19.1188	-10.5794	4.88853	1.84769
	-60	-9.90104	-10.4872	-3.15612	-5.85581	-9.00271	-8.40765	-17.0921	-9.12894	4.33544	1.63864
	-50	-8.50656	-8.68566	-2.71335	-5.14783	-6.9147	-7.27996	-13.9512	-7.59989	3.48335	1.31658
	-40	-7.3802	-7.06121	-2.15964	-4.40662	-5.28128	-6.14603	-11.3246	-6.25137	2.85089	1.07754
	-30	-6.50937	-5.23589	-1.75486	-3.58245	-3.43957	-4.93431	-8.39301	-4.83564	2.18468	0.82573
	-20	-4.38317	-3.6949	-1.09679	-2.46457	-2.2364	-3.4708	-5.65025	-3.28527	1.50354	0.56829
	-10	-2.37484	-1.91216	-0.81461	-1.36918	-1.25998	-1.88465	-2.92742	-1.79184	0.7152	0.27032
	0	-0.14995	0.01948	-0.12716	-0.15466	-0.11422	-0.09527	-0.11596	-0.10539	0.05884	0.02224
	10	2.27791	1.73728	0.63933	1.24174	1.02691	1.95172	2.70066	1.65365	0.72722	0.27486
	20	4.96436	3.79449	1.51169	2.73861	2.47993	4.36697	5.51434	3.62434	1.4437	0.54567
	30	8.1869	5.79349	2.71386	4.52293	4.18494	7.22085	8.27582	5.84268	2.14463	0.81059
	40	11.5691	7.96208	4.3831	6.95158	6.04142	9.93461	11.1946	8.29092	2.71148	1.02484
	50	15.0407	10.4189	5.76511	8.70549	8.43129	13.3102	14.2348	10.8438	3.45355	1.30532
	60	19.2399	12.6394	8.11117	11.206	11.1075	16.8246	17.9139	13.8632	4.14982	1.56848
	70	24.0439	14.5374	10.4795	13.6129	13.7926	20.9561	20.9967	16.917	5.0255	1.89946
	80	29.0672	16.0425	11.4988	15.9714	16.9292	25.1333	23.9239	19.7952	6.28834	2.37677
	90	35.4922	18.3665	12.8641	18.8213	19.957	28.08	27.0175	22.9427	7.62568	2.88223
	100	41.347	20.0237	15.7527	21.7679	23.0673	32.7986	31.7784	26.648	8.93903	3.37864

## Sheet: 1a_Vector
Fig. 1a	Vector
	Voltage (mV)	B	C	D	E	F	G	H	I	J	K	Mean	SD	SEM
	-100	-2.64775	-2.31761	-1.45444	-1.87021	-4.57345	-2.32407	-1.69336	-1.0263	-1.15237	-2.78803	-2.18476	1.03295	0.32665
	-90	-2.81517	-2.70338	-1.39949	-1.37484	-3.65291	-1.76649	-1.7614	-0.93005	-1.02554	-2.41422	-1.98435	0.88303	0.27924
	-80	-2.54502	-2.55876	-1.40431	-0.98285	-3.28466	-1.71883	-1.56781	-0.98013	-0.91535	-2.02158	-1.79793	0.79747	0.25218
	-70	-2.34267	-2.48444	-1.60078	-0.96052	-3.21136	-1.44067	-1.43561	-0.70429	-0.74106	-1.31682	-1.62382	0.81692	0.25833
	-60	-2.09851	-1.8149	-0.92469	-0.6288	-2.8251	-1.39375	-1.21543	-0.71446	-0.60551	-1.09467	-1.33158	0.72214	0.22836
	-50	-1.63759	-1.5041	-0.96645	-0.50385	-2.1544	-1.16952	-1.09985	-0.54348	-0.52723	-0.92904	-1.10355	0.53842	0.17026
	-40	-1.34715	-1.25632	-0.86565	-0.41567	-1.88263	-1.03892	-0.90384	-0.45974	-0.45331	-0.61754	-0.92408	0.47315	0.14962
	-30	-1.0283	-0.94565	-0.51479	-0.34077	-1.40577	-0.82213	-0.75137	-0.35567	-0.36303	-0.66738	-0.71949	0.34585	0.10937
	-20	-0.65783	-0.74087	-0.36416	-0.29187	-0.84404	-0.6177	-0.55926	-0.28093	-0.29921	-0.48047	-0.51363	0.20201	0.06388
	-10	-0.36126	-0.51999	-0.23102	-0.24836	-0.48006	-0.38698	-0.3636	-0.24885	-0.23811	-0.26683	-0.33451	0.10501	0.03321
	0	-0.09563	-0.16176	-0.10635	-0.18329	-0.28461	-0.10169	-0.14571	-0.17568	-0.11183	-0.14557	-0.15121	0.05647	0.01786
	10	0.28656	0.24623	-0.00304	-0.17905	0.02586	0.16265	0.21731	-0.17998	-0.06328	-0.0623	0.0451	0.17292	0.05468
	20	0.58771	0.75231	0.09243	-0.03196	0.50253	0.47631	0.50336	-0.35254	0.024	0.05075	0.26049	0.35002	0.11068
	30	0.78629	1.15653	0.36814	-0.06122	0.44565	0.76914	0.95654	-0.12364	0.16529	0.29388	0.47566	0.43034	0.13608
	40	0.82444	1.73552	0.84116	0.03465	1.21585	1.06238	1.46608	-0.05517	0.29484	0.65765	0.80774	0.59206	0.18723
	50	1.13603	2.54734	0.63956	0.07836	1.07301	1.19361	1.92488	-0.00822	0.4004	1.0664	1.00514	0.79376	0.25101
	60	1.38224	4.77867	2.48663	0.17193	1.36993	1.35427	2.7357	0.09977	0.53732	1.41863	1.63351	1.40561	0.44449
	70	1.56935	6.31188	3.4198	0.26357	1.66649	1.74502	3.3102	0.11542	0.63087	1.35238	2.0385	1.87179	0.59191
	80	1.94988	8.69069	4.73241	0.27724	1.66988	1.75025	3.73795	0.25941	1.28166	2.06321	2.64126	2.53489	0.8016
	90	2.30382	11.6525	4.92742	0.34154	1.82628	1.37239	4.05939	0.30676	1.24156	1.41742	2.94491	3.40101	1.07549
	100	2.69823	14.2899	5.67479	0.52406	2.31222	1.57441	4.35276	0.59317	1.51541	1.58851	3.51234	4.11686	1.30187

## Sheet: 1a_NoTransfection
Fig. 1a	No transfection
	Voltage (mV)	B	C	D	E	F	G	H	I	J	Mean	SD	SEM
	-100	-4.35488	-1.21301	-1.30084	-1.85621	-1.22975	-2.74466	-1.8861	-1.54616	-2.03802	-2.01885	1.00245	0.33415
	-90	-3.90051	-1.02654	-1.33384	-1.89618	-1.01812	-2.45547	-1.60766	-1.64938	-1.76085	-1.84984	0.88859	0.2962
	-80	-3.90781	-0.77627	-1.05231	-1.33955	-0.84719	-2.68877	-1.38506	-1.62233	-1.13626	-1.63951	1.023	0.341
	-70	-3.29512	-0.74419	-0.9714	-1.2073	-0.73062	-1.87432	-1.02736	-1.55589	-1.10754	-1.39042	0.80338	0.26779
	-60	-2.7325	-0.63548	-0.81145	-1.07211	-0.5675	-1.62541	-0.79574	-1.45678	-0.8736	-1.17451	0.68425	0.22808
	-50	-1.60204	-0.47599	-0.58101	-0.84347	-0.44411	-1.2411	-0.66722	-1.06078	-0.82285	-0.85984	0.38296	0.12765
	-40	-1.83914	-0.45599	-0.48259	-0.72826	-0.35099	-1.14563	-0.54324	-0.74981	-0.69207	-0.77641	0.46101	0.15367
	-30	-1.48806	-0.3418	-0.44307	-0.61423	-0.29954	-0.8686	-0.48723	-0.61933	-0.70852	-0.65227	0.36105	0.12035
	-20	-1.16436	-0.2748	-0.32004	-0.42379	-0.33699	-0.74779	-0.35054	-0.46006	-0.56241	-0.51564	0.2837	0.09457
	-10	-0.61531	-0.25272	-0.22986	-0.2933	-0.26894	-0.45443	-0.31045	-0.32589	-0.36054	-0.34572	0.12097	0.04032
	0	-0.19719	-0.19704	-0.12434	-0.09463	-0.17973	-0.18643	-0.17729	-0.26357	-0.16563	-0.1762	0.04754	0.01585
	10	0.22614	-0.0972	-0.10016	-0.02586	-0.14847	0.04235	-0.14326	-0.19887	0.05409	-0.04347	0.13282	0.04427
	20	0.5814	-0.0536	-0.00261	0.1105	-0.05568	0.29405	-0.10199	-0.06449	0.22474	0.10359	0.22671	0.07557
	30	1.52405	-0.03397	0.12188	0.25157	0.04819	0.66794	0.0518	-0.02662	0.46398	0.34098	0.50284	0.16761
	40	1.66386	0.07644	0.17529	0.33503	0.04298	1.03246	0.32418	-0.16316	1.0501	0.50413	0.60541	0.2018
	50	2.73119	0.09965	0.2714	0.5243	0.28847	1.44107	0.61517	0.15278	1.26425	0.82092	0.8597	0.28657
	60	3.03272	0.20591	0.43221	0.57485	0.46592	1.90974	0.7383	-0.02164	1.73938	1.0086	1.0023	0.3341
	70	3.98763	0.28103	0.5153	0.83994	0.65574	2.63287	0.60043	0.34364	2.43899	1.36617	1.32016	0.44005
	80	4.76752	0.3603	0.54801	1.0051	0.75407	3.19597	0.87247	1.00516	2.37708	1.65397	1.48972	0.49657
	90	5.52394	0.40276	0.79582	1.31016	0.82212	4.44401	0.52488	0.76475	3.57413	2.01806	1.95041	0.65014
	100	5.57898	0.54186	0.96401	1.47063	1.07901	3.19632	0.62435	0.84914	4.21546	2.05775	1.82563	0.60854

## Sheet: 1b_-DIDS_IVs
Fig. 1b	-DIDS
	Voltage (mV)	B	C	D	F	G	E	H	I	Mean	SD	SEM
	-100	-6.31445	-3.69377	-6.56936	-42.8454	-18.5825	-31.1174	-46.7863	-37.4053	-24.1643	17.5776	6.21462
	-90	-5.66236	-3.20011	-5.76839	-38.2275	-17.6503	-28.3158	-45.1252	-34.3622	-22.289	16.4442	5.81392
	-80	-5.21133	-3.08417	-5.47605	-33.4324	-16.2995	-25.1224	-44.006	-31.9957	-20.5784	15.37	5.43413
	-70	-4.61174	-2.67527	-4.23182	-28.8381	-14.8826	-22.9477	-41.5661	-28.788	-18.5677	14.2652	5.04353
	-60	-3.9628	-2.60422	-4.06663	-24.3948	-13.5518	-20.168	-38.002	-25.3317	-16.5102	12.7036	4.4914
	-50	-3.2205	-2.16789	-3.30607	-20.0663	-11.7843	-17.4719	-34.3163	-22.2186	-14.319	11.3629	4.01738
	-40	-2.67253	-1.80762	-2.87944	-15.9787	-10.3931	-14.8572	-29.4303	-18.2293	-12.031	9.58613	3.38921
	-30	-1.95313	-1.63558	-2.0963	-11.9664	-8.30492	-11.6389	-23.7408	-14.069	-9.42563	7.64701	2.70363
	-20	-1.37015	-1.21671	-1.63164	-7.94791	-5.97366	-8.3897	-16.7196	-10.0805	-6.66623	5.3574	1.89413
	-10	-0.85045	-0.6283	-0.98635	-4.05486	-3.30005	-4.48872	-8.97713	-5.43601	-3.59023	2.84335	1.00528
	0	-0.16426	-0.17702	-0.1842	-0.13311	-0.07895	-0.12961	-0.17384	-0.12689	-0.145985	0.0355078	0.0125539
	10	0.40885	0.32537	0.84375	3.7436	3.58416	4.72608	9.76956	5.89482	3.66202	3.23135	1.14245
	20	0.92854	0.97362	2.01906	7.47869	8.06436	10.321	21.0349	12.4377	7.90724	6.86963	2.42878
	30	1.62147	1.45357	3.46413	11.2717	12.983	16.3145	32.9919	20.0477	12.5185	10.7915	3.81536
	40	2.72369	2.22773	4.88899	15.0368	18.4402	23.0065	45.3623	29.579	17.6582	14.9757	5.29471
	50	3.74065	2.88596	6.14749	18.899	24.5034	30.7881	59.6192	39.5292	23.2641	19.8309	7.01129
	60	4.27022	3.69751	8.27112	22.8157	31.797	38.9909	75.2994	50.8346	29.4971	25.2014	8.91003
	70	5.4815	4.71975	10.4672	26.6256	39.7692	47.3588	91.0478	62.2273	35.9621	30.4982	10.7827
	80	4.86576	5.92275	12.8547	30.6278	48.2417	56.3174	107.751	76.0648	42.8308	36.6087	12.9431
	90	4.95148	6.28677	14.4507	34.7205	55.785	65.3589	125.424	88.1672	49.393	42.8441	15.1477
	100	7.23671	7.35389	15.9778	38.8682	63.3963	75.2692	144.162	101.941	56.7756	49.1991	17.3945

## Sheet: 1b_+DIDS_IVs
Fig. 1b	+DIDS
	Voltage (mV)	B	C	D	F	G	E	H	I	Mean	SD	SEM
	-100	-5.51351	-2.01955	-5.24085	-30.6298	-7.79636	-11.1868	-15.7435	-2.68104	-10.1014	9.44753	3.34021
	-90	-4.76329	-1.74155	-4.16375	-27.5827	-7.01945	-9.39414	-13.8803	-2.47549	-8.87759	8.53301	3.01687
	-80	-4.09826	-1.56203	-3.52922	-24.5	-5.68371	-7.96773	-11.5497	-1.96214	-7.6066	7.57905	2.6796
	-70	-3.58454	-1.32018	-2.45088	-21.1899	-5.01584	-6.14948	-9.41266	-2.22904	-6.41907	6.50844	2.30108
	-60	-3.20307	-0.90381	-1.97716	-18.1954	-3.93907	-4.41789	-7.13121	-1.62629	-5.17424	5.61134	1.98391
	-50	-2.7682	-0.82402	-1.65428	-15.0033	-2.63059	-3.07135	-21.1025	-1.04767	-6.01273	7.65057	2.70488
	-40	-2.30662	-0.68315	-1.36008	-12.0363	-1.96272	-1.86044	-13.5498	-0.76215	-4.31517	5.27849	1.86623
	-30	-1.83741	-0.52109	-0.99481	-9.0123	-1.07677	-1.14912	-7.71171	-0.68901	-2.87403	3.42686	1.21158
	-20	-1.21943	-0.35404	-0.56971	-5.96074	-0.20445	-0.61412	-3.66666	-0.36338	-1.61907	2.08709	0.737899
	-10	-0.6752	-0.278	-0.40266	-3.0505	0.57246	-0.33381	-1.39381	-0.25458	-0.727013	1.08359	0.383106
	0	-0.19964	-0.19198	-0.27675	-0.02175	0.96773	-0.15598	-0.17998	-0.14839	-0.0258425	0.407725	0.144153
	10	0.34205	-0.08976	-0.00748	2.86384	1.15855	-0.02185	0.49511	-0.0818	0.582333	1.01477	0.358776
	20	0.72225	-0.0187	0.1845	5.79409	1.28122	0.04596	0.9503	-0.06633	1.11166	1.95639	0.691689
	30	1.24105	0.04114	0.41638	8.73236	1.32211	0.03918	1.24085	0.04247	1.63444	2.925	1.03414
	40	1.70517	0.00748	0.56597	11.5385	1.47204	0.15372	1.57564	0.18956	2.15101	3.85559	1.36316
	50	1.85521	0.27925	0.77042	14.4978	1.51293	0.26449	1.78265	0.27529	2.65476	4.83338	1.70886
	60	2.53423	0.43134	1.10078	17.52	1.78553	0.37977	1.89752	0.45436	3.26294	5.81545	2.05607
	70	2.60544	0.6283	1.3339	20.0971	1.82642	--	2.11129	0.71234	4.18783	7.0521	2.66544
	80	2.52787	0.79909	1.51591	23.3112	1.92183	--	2.33243	0.81747	4.74654	8.21414	3.10465
	90	2.13623	0.8689	1.38501	26.2672	2.00361	--	2.4516	0.8935	5.14372	9.33469	3.52818
	100	2.89027	0.9998	2.41348	29.3134	2.20806	--	2.54805	1.16093	5.93343	10.3339	3.90583

## Sheet: 1c_-DIDS_Trace
Fig. 1c	-DIDS
	Time (ms)	B	C	D	E	F	G	H	I	J	K	L	M	N	O	P	Q	R	S	T	U	V
	0	0.66069	0.25169	-1.86881	-0.30203	-0.63552	0.40585	-0.55058	-0.06607	1.1043	-0.84002	-0.91238	0.24225	-0.28315	-0.51597	-0.58204	-0.19821	-0.94699	0.5726	0.30203	-0.03775	-1.37801
	0.1	0.35551	-0.66384	-1.56363	-0.30203	-0.63552	0.40585	-0.55058	-0.37124	1.1043	-1.1452	0.30832	0.8526	-0.28315	0.39956	-0.58204	-0.50338	-0.33664	-0.03775	-0.00315	-0.03775	-1.07283
	0.2	-0.25484	-1.27419	-0.64811	0.00315	-0.33035	0.40585	-0.2454	-0.67642	0.79912	-0.84002	0.91867	1.46296	0.3272	1.31509	-0.58204	-1.11373	0.27371	-0.34293	-0.30832	0.26742	-0.46248
	0.3	0.35551	-1.88454	0.26742	0.30832	-0.63552	-0.2045	-0.2454	0.23911	-0.11641	-0.53484	0.30832	1.15778	0.63237	1.31509	-0.27686	-0.80856	0.27371	-0.03775	-0.00315	-0.03775	0.45304
	0.4	0.66069	-1.88454	0.26742	0.30832	-0.33035	-0.81485	0.05978	0.54428	-0.72676	-0.22967	0.6135	1.15778	1.24273	1.00991	0.02832	-0.50338	-0.03146	-0.03775	-0.00315	0.5726	0.75822
	0.5	1.57622	-1.27419	0.5726	0.30832	-0.9407	-0.81485	-0.2454	0.23911	-0.72676	-0.22967	0.6135	0.8526	0.63237	1.31509	0.63867	0.41214	-0.33664	-0.34293	0.60721	0.26742	1.0634
	0.6	1.27104	-0.35866	0.5726	0.30832	-0.9407	-0.2045	-0.2454	-0.37124	-0.42158	0.07551	0.30832	1.15778	0.63237	0.70474	0.94384	0.10697	-0.94699	-1.25846	0.30203	0.26742	1.36857
	0.7	0.35551	0.55687	1.18295	0.30832	-0.33035	-0.2045	0.05978	-0.9816	0.49394	0.99104	0.30832	1.15778	0.3272	0.39956	0.33349	0.71732	-0.94699	-1.86881	-0.6135	-0.34293	0.75822
	0.8	0.35551	0.55687	1.18295	-0.6072	-0.33035	-0.2045	0.67013	-1.28677	0.18877	0.99104	-0.30203	0.24225	0.63237	-0.21079	0.33349	1.0225	-0.64181	-1.56363	-0.91867	-0.95328	1.0634
	0.9	0.96587	-0.05349	0.26742	-0.6072	-0.63552	0.71103	1.28048	-0.9816	0.18877	0.38068	0.30832	0.54743	0.93755	-0.82114	-0.27686	1.0225	-0.03146	-0.95328	-1.22385	-0.64811	0.75822
	1	1.27104	-0.05349	-0.34293	-0.6072	-0.63552	0.40585	1.58566	-0.67642	-0.11641	0.38068	0.6135	0.24225	0.93755	-0.82114	-0.27686	0.71732	0.27371	-0.95328	-1.22385	-0.03775	-0.15731
	1.1	1.57622	0.25169	-0.34293	0.00315	0.28001	-0.2045	0.9753	-0.06607	0.49394	0.38068	0.6135	-0.06292	0.3272	-0.82114	0.02832	0.10697	-0.33664	-1.56363	-0.30832	0.26742	-1.07283
	1.2	1.27104	1.16722	-0.95328	0.30832	0.89036	0.40585	0.05978	0.54428	-0.11641	0.38068	0.30832	-0.3681	0.3272	-0.21079	0.02832	-0.50338	-0.03146	-1.25846	-0.00315	0.5726	-0.76766
	1.3	0.96587	2.38792	-0.95328	0.91867	0.89036	0.40585	-0.55058	0.54428	-0.42158	-0.22967	0.6135	-0.97845	0.3272	-0.51597	-0.58204	-0.19821	-0.33664	-0.95328	-0.00315	1.18295	-0.15731
	1.4	0.05034	2.38792	-0.95328	1.52903	-0.33035	0.40585	-0.85575	1.15463	-0.72676	-0.84002	1.22385	-0.06292	0.02202	-0.21079	-0.58204	-0.19821	0.57889	-0.03775	0.30203	0.87777	-0.15731
	1.5	-1.17036	1.47239	-0.34293	1.8342	-0.63552	-0.2045	-1.16093	2.07016	-1.64229	-0.53484	1.52902	0.24225	0.02202	-0.51597	-0.88721	-0.80856	0.27371	0.26742	-0.6135	-0.03775	-1.07283
	1.6	-1.47554	0.55687	0.26742	1.22385	0.28001	-0.2045	-1.16093	2.07016	-1.64229	-0.53484	0.6135	0.54743	0.02202	-0.21079	-0.88721	-0.19821	-0.33664	-0.03775	-1.22385	-0.64811	-1.68319
	1.7	-1.47554	0.25169	0.26742	1.22385	0.58518	0.10068	-1.16093	0.84946	-1.03193	0.07551	0.00315	-0.06292	-0.58833	0.09438	-1.49756	0.10697	-0.33664	0.26742	-1.22385	0.26742	-1.68319
	1.8	-0.86519	0.55687	0.26742	1.52903	0.28001	0.40585	-0.85575	0.54428	-0.72676	0.07551	-0.91238	-0.3681	-0.58833	0.09438	-1.19239	0.71732	-0.03146	0.26742	-0.6135	0.5726	-1.37801
	1.9	0.05034	0.86204	0.87777	0.91867	-0.33035	0.40585	-1.4661	0.23911	-1.03193	-0.22967	-0.60721	-0.06292	-0.28315	0.09438	-0.58204	0.41214	-0.33664	0.26742	0.30203	0.87777	-0.76766
	2	0.66069	1.16722	1.18295	0.30832	-0.63552	0.40585	-1.4661	-0.06607	-1.33711	-0.53484	-0.30203	0.24225	0.63237	-0.21079	0.63867	0.10697	-0.03146	0.26742	-0.6135	-0.03775	0.14787
	2.1	1.27104	0.86204	1.18295	0.00315	-0.33035	0.10068	-0.55058	-0.37124	-1.03193	-0.53484	-0.60721	0.8526	1.24273	-0.82114	1.55419	-0.50338	0.27371	-0.34293	-0.91867	-0.34293	0.14787
	2.2	0.96587	0.86204	0.5726	0.6135	0.28001	0.10068	-0.55058	-0.37124	-0.11641	-0.53484	0.30832	0.8526	1.85308	-0.21079	1.85937	-0.80856	-0.33664	-0.03775	-0.91867	-0.34293	-0.46248
	2.3	0.66069	-0.35866	-0.64811	0.30832	1.19553	-0.2045	0.36495	-0.37124	0.79912	-0.53484	0.30832	1.15778	1.5479	0.09438	0.94384	-0.80856	-0.64181	0.26742	-0.91867	-0.03775	0.14787
	2.4	0.05034	-0.05349	-1.25846	0.30832	1.50071	-0.2045	0.67013	-0.9816	0.79912	0.38068	0.00315	1.15778	0.93755	0.09438	0.33349	-1.41891	-0.33664	0.26742	-0.6135	-0.34293	0.14787
	2.5	0.66069	0.25169	-1.56363	0.00315	0.89036	0.10068	-0.2454	-0.9816	0.49394	0.99104	-0.30203	1.46296	0.93755	-0.21079	-0.88721	-0.80856	-0.33664	-0.34293	-0.00315	-0.03775	-0.46248
	2.6	0.66069	1.16722	-0.95328	0.00315	0.58518	0.10068	-1.16093	-0.67642	0.49394	0.38068	-0.60721	0.54743	0.93755	-0.82114	-1.19239	-0.50338	-1.25216	-0.64811	0.60721	0.26742	-0.15731
	2.7	0.05034	0.86204	-0.34293	0.00315	-0.02517	-0.2045	-0.55058	-0.9816	-0.11641	0.07551	0.30832	-0.3681	0.93755	0.09438	-0.88721	0.10697	-1.55734	-0.95328	0.30203	-0.03775	0.45304
	2.8	-0.25484	0.25169	-0.03775	-0.30203	-0.63552	0.10068	0.36495	-1.28677	0.18877	0.38068	0.6135	-0.67327	0.3272	0.39956	-0.27686	0.10697	-1.25216	-0.64811	0.30203	-0.34293	0.45304
	2.9	0.35551	-0.05349	-0.03775	-0.30203	-0.63552	0.10068	-0.2454	-1.89712	1.1043	-0.22967	0.30832	-0.3681	-0.28315	0.09438	-0.27686	0.41214	-0.64181	-0.64811	-0.00315	-0.03775	0.45304
	3	0.66069	-0.35866	0.26742	0.00315	-0.02517	-0.2045	-0.2454	-0.9816	1.40947	0.07551	-0.30203	-0.06292	0.02202	-0.21079	0.33349	0.71732	-0.03146	-0.64811	-0.30832	-0.03775	0.14787
	3.1	0.96587	0.25169	0.26742	0.00315	0.28001	-0.81485	0.67013	-0.37124	0.49394	-0.53484	-0.91238	0.24225	0.02202	0.09438	0.33349	1.32767	0.57889	-1.25846	0.30203	0.5726	0.45304
	3.2	0.96587	0.86204	0.26742	0.30832	-0.02517	0.10068	1.28048	0.23911	-0.72676	-0.53484	-0.91238	0.24225	-0.28315	-0.51597	0.02832	1.0225	1.18924	-0.64811	0.91238	0.5726	0.45304
	3.3	-0.25484	1.16722	-0.03775	0.30832	-0.02517	-0.2045	1.89083	-0.06607	-0.72676	-0.53484	-0.91238	0.24225	-0.58833	-0.82114	-0.58204	0.41214	-0.03146	-0.95328	0.60721	0.87777	0.45304
	3.4	-0.56001	-0.05349	-0.03775	0.30832	-0.02517	-1.12003	1.58566	-0.37124	-0.42158	0.07551	-0.91238	-0.06292	-1.19868	-0.51597	-0.27686	0.41214	-0.94699	-0.03775	0.30203	0.87777	0.14787
	3.5	0.05034	-0.96901	0.26742	0.30832	0.28001	-0.81485	0.67013	0.23911	0.18877	0.68586	-0.60721	0.24225	-1.50386	0.39956	0.02832	1.0225	-0.33664	-0.64811	-0.00315	1.48813	-0.15731
	3.6	0.66069	-0.66384	0.26742	-0.30203	-0.33035	-0.50967	0.05978	0.84946	-0.42158	0.38068	0.00315	0.54743	-0.8935	0.70474	0.94384	0.71732	0.27371	-1.25846	0.30203	1.18295	-0.46248
	3.7	0.96587	-0.05349	0.26742	0.00315	-0.63552	-1.12003	-0.55058	0.54428	-0.11641	-0.53484	-0.30203	0.54743	-0.58833	0.09438	0.63867	0.71732	0.57889	-0.95328	0.91238	0.26742	-0.76766
	3.8	0.96587	-0.05349	0.5726	0.30832	-0.33035	-1.12003	-0.2454	-0.06607	-0.11641	-0.22967	-0.91238	0.8526	0.3272	-0.51597	1.55419	0.10697	0.27371	-0.95328	0.30203	0.26742	-0.46248
	3.9	0.66069	-0.66384	0.26742	0.30832	-0.02517	-0.50967	0.36495	-0.06607	0.18877	0.07551	-0.60721	0.8526	0.93755	-0.51597	1.85937	-0.50338	0.57889	-0.64811	-0.91867	0.26742	-0.76766
	4	0.66069	-0.35866	-0.34293	0.6135	0.28001	-0.2045	0.67013	0.23911	0.49394	0.07551	-0.30203	1.76813	0.93755	-0.51597	1.24902	-0.50338	0.57889	-0.03775	-1.8342	-0.03775	-1.07283
	4.1	0.96587	-0.05349	-1.25846	0.30832	0.28001	-0.50967	0.9753	-0.06607	0.49394	0.38068	0.00315	2.07331	0.02202	0.39956	0.94384	-0.50338	0.27371	0.5726	-1.22385	-0.34293	-1.37801
	4.2	0.35551	0.25169	-1.56363	-0.6072	-0.02517	0.10068	0.36495	-0.9816	0.79912	0.68586	0.91867	2.07331	-0.28315	-0.51597	0.02832	-0.19821	-0.33664	0.87777	-0.6135	-0.34293	-1.37801
	4.3	0.35551	0.25169	-1.25846	-0.91238	-0.33035	-0.2045	-0.2454	-0.9816	1.1043	-0.53484	0.6135	1.76813	0.02202	-0.51597	-0.58204	-0.19821	-0.33664	0.5726	0.60721	-0.03775	-1.68319
	4.4	0.35551	-0.05349	-0.95328	-1.21756	-0.63552	-0.50967	-0.85575	-0.67642	1.1043	-1.1452	0.91867	2.07331	0.02202	0.39956	-1.19239	0.10697	-0.03146	-0.03775	1.52273	0.5726	-1.07283
	4.5	0.96587	0.25169	-0.34293	-0.6072	-0.02517	-0.2045	-0.2454	-0.06607	1.1043	-0.84002	0.30832	2.07331	0.02202	1.00991	-1.19239	-0.80856	0.57889	-0.34293	0.91238	0.5726	-0.76766
	4.6	0.35551	0.55687	-0.95328	-0.6072	-0.02517	-0.2045	-0.2454	0.84946	0.49394	-0.84002	0.30832	1.15778	0.02202	1.31509	-0.88721	-1.41891	0.88407	-0.34293	0.60721	-0.03775	-0.46248
	4.7	0.35551	0.55687	-0.95328	-0.6072	-0.02517	0.71103	0.36495	0.84946	-0.42158	-0.53484	-0.30203	0.54743	-0.28315	0.39956	0.02832	-1.72409	0.88407	0.26742	-0.30832	-0.34293	0.14787
	4.8	0.05034	1.47239	-0.03775	-0.30203	-0.33035	0.40585	-0.2454	0.84946	-0.72676	-0.22967	-0.30203	-0.06292	-0.28315	-0.51597	0.02832	-1.11373	1.18924	-0.03775	-0.30832	-0.34293	0.14787
	4.9	0.35551	1.77757	0.26742	0.00315	-0.02517	0.40585	-0.55058	0.84946	0.18877	0.07551	-0.60721	0.24225	0.3272	-0.82114	-0.27686	-0.80856	1.18924	-0.03775	-0.30832	0.87777	0.14787
	5	0.35551	1.47239	0.26742	0.00315	0.28001	0.71103	-0.2454	0.84946	-0.11641	0.07551	-0.60721	0.24225	0.3272	0.09438	-0.27686	-0.19821	0.88407	-0.03775	-1.22385	2.40365	0.45304
	5.1	0.35551	0.86204	-0.34293	-0.91238	0.58518	0.40585	-0.2454	0.84946	-0.11641	0.38068	0.00315	0.54743	-0.28315	0.39956	0.33349	-0.19821	0.27371	0.26742	-1.52903	2.70883	0.14787
	5.2	0.35551	0.86204	-0.64811	-1.21756	0.58518	-0.2045	0.05978	0.84946	-0.42158	0.38068	0.30832	0.54743	-0.28315	0.09438	0.33349	-0.50338	-0.33664	0.87777	-0.91867	1.7933	0.14787
	5.3	0.05034	1.16722	-0.95328	-0.6072	0.28001	-0.50967	0.36495	0.54428	-0.42158	-0.22967	1.22385	0.54743	0.02202	0.09438	0.02832	-0.19821	-0.33664	0.26742	0.30203	0.87777	-0.46248
	5.4	-0.25484	1.77757	-1.25846	0.00315	-0.33035	-0.81485	0.36495	0.23911	0.18877	-0.53484	1.22385	0.54743	0.3272	-0.21079	-0.58204	0.10697	-0.64181	-0.64811	0.91238	-0.03775	-0.46248
	5.5	0.35551	1.47239	-1.25846	0.00315	0.28001	-0.81485	0.67013	-0.37124	0.49394	0.68586	0.30832	-0.3681	0.63237	-0.51597	-0.58204	-0.19821	-0.33664	-1.25846	0.60721	-0.03775	-0.15731
	5.6	0.35551	1.16722	-1.25846	0.00315	1.19553	-0.81485	1.28048	-0.67642	0.18877	1.29621	-0.30203	-0.67327	0.3272	-0.21079	-0.58204	0.10697	-0.03146	-0.95328	-0.00315	0.5726	0.14787
	5.7	0.66069	1.47239	-1.25846	-0.6072	0.89036	0.10068	0.9753	-0.67642	-0.11641	0.99104	-0.30203	-0.3681	0.02202	0.70474	-0.58204	0.10697	0.27371	-0.34293	-0.00315	0.26742	0.14787
	5.8	0.05034	0.86204	-1.25846	0.00315	0.28001	0.71103	-0.55058	-0.37124	-0.11641	0.68586	-0.30203	-0.67327	0.02202	1.00991	-0.27686	0.71732	-0.03146	-0.03775	0.30203	-0.64811	-0.15731
	5.9	0.35551	-0.05349	-0.34293	0.00315	0.58518	0.40585	-0.85575	0.54428	0.18877	0.38068	0.30832	0.24225	0.02202	0.09438	0.63867	0.71732	-0.33664	0.5726	0.30203	-0.64811	-1.07283
	6	0.96587	-0.35866	-0.03775	-0.6072	0.89036	0.10068	-0.2454	0.54428	0.18877	0.07551	1.22385	0.54743	0.3272	-0.21079	0.33349	1.0225	0.27371	0.87777	-0.6135	0.26742	-0.76766
	6.1	1.27104	-0.35866	0.87777	-0.91238	0.58518	0.10068	0.36495	0.54428	0.49394	0.38068	1.52902	1.15778	0.63237	-0.51597	0.33349	0.10697	0.88407	1.18295	-0.6135	0.5726	-0.15731
	6.2	0.35551	-0.66384	0.87777	0.00315	0.28001	0.10068	0.36495	0.54428	0.18877	0.38068	1.52902	0.8526	0.3272	0.39956	0.02832	0.10697	0.57889	0.87777	-0.91867	0.5726	-0.15731
	6.3	-0.56001	-0.66384	-0.34293	0.6135	0.28001	0.71103	-0.2454	0.23911	0.18877	0.68586	1.22385	0.24225	0.02202	1.00991	0.63867	0.71732	-0.33664	0.26742	-0.6135	-0.03775	-0.46248
	6.4	-0.56001	-0.05349	-1.56363	0.30832	-0.02517	0.40585	-0.55058	-0.37124	0.18877	0.38068	0.91867	-0.3681	0.3272	0.70474	0.94384	0.71732	-0.94699	-0.34293	-0.00315	-0.03775	-0.76766
	6.5	-0.25484	0.55687	-1.86881	-0.6072	-0.63552	0.10068	-0.2454	-0.67642	0.18877	-0.53484	0.30832	-0.97845	0.93755	0.09438	0.63867	1.0225	-0.94699	-0.34293	0.91238	-0.34293	-1.07283
	6.6	0.96587	0.86204	-1.25846	-0.91238	-1.24587	-0.50967	0.05978	-0.9816	-0.11641	-1.1452	-0.30203	-1.28363	0.93755	-0.51597	-0.58204	1.32767	-0.03146	0.87777	1.21756	-0.34293	-1.07283
	6.7	1.27104	1.47239	-0.64811	-0.91238	-0.33035	-0.50967	0.36495	-0.9816	-0.11641	-0.53484	-0.30203	-0.97845	0.93755	-0.82114	-1.19239	1.63285	0.57889	1.48812	1.82791	-0.64811	-0.76766
	6.8	1.57622	1.16722	-0.34293	-0.30203	0.58518	-0.50967	0.9753	-0.67642	0.49394	-0.53484	0.00315	-0.3681	0.3272	-0.51597	-0.88721	1.0225	0.88407	0.87777	1.82791	-0.95328	-0.15731
	6.9	0.96587	0.25169	-0.34293	-0.30203	0.28001	-0.2045	1.58566	-0.67642	0.79912	-0.53484	-0.30203	0.8526	0.02202	-0.51597	-0.58204	-0.50338	1.18924	-0.03775	2.13308	-0.34293	-0.46248
	7	0.96587	-1.27419	-0.03775	0.30832	0.89036	0.10068	1.28048	-0.06607	0.49394	0.99104	-0.30203	0.8526	-0.28315	-0.21079	-0.58204	-0.80856	0.88407	-0.64811	1.21756	0.26742	-0.15731
	7.1	0.05034	-1.88454	0.26742	0.00315	0.89036	0.10068	0.36495	0.54428	0.18877	1.29621	0.00315	1.15778	0.3272	-0.82114	-0.27686	-0.50338	0.27371	-0.34293	0.60721	1.48813	0.14787
	7.2	-0.56001	-1.27419	0.5726	0.00315	0.28001	-0.2045	-1.16093	1.76499	0.18877	0.99104	0.30832	1.46296	0.3272	-0.82114	0.63867	0.41214	0.57889	0.5726	-0.30832	1.48813	0.14787
	7.3	-0.25484	-0.66384	-0.34293	0.00315	0.58518	0.71103	-1.4661	2.37534	0.18877	1.90656	0.6135	2.07331	-0.28315	-1.73667	0.94384	0.41214	0.88407	0.5726	0.30203	0.87777	-0.46248
	7.4	0.35551	-0.35866	-0.34293	0.6135	0.58518	0.40585	-1.4661	1.76499	0.79912	2.51691	0.91867	1.76813	-0.58833	-1.12632	0.94384	0.10697	0.57889	0.26742	-0.00315	0.26742	-0.76766
	7.5	0.35551	-0.35866	-0.34293	1.52903	-0.02517	0.40585	-1.16093	0.84946	0.79912	2.82209	0.30832	-0.06292	-0.28315	-0.82114	-0.58204	0.10697	0.27371	0.26742	0.60721	-0.34293	-0.76766
	7.6	0.05034	-0.66384	0.5726	1.22385	-0.33035	-0.50967	0.05978	-0.06607	0.18877	0.38068	0.30832	-0.97845	0.3272	-0.21079	-1.19239	0.71732	0.27371	-0.34293	0.60721	-0.03775	-0.15731
	7.7	-0.25484	-0.35866	0.87777	0.91867	-0.63552	-0.2045	0.36495	-0.37124	-0.11641	-0.22967	-0.30203	-0.67327	0.93755	0.39956	0.02832	1.32767	0.57889	-0.95328	0.30203	-0.34293	-0.46248
	7.8	0.66069	0.25169	0.87777	0.91867	-0.63552	0.40585	0.9753	0.23911	0.18877	-0.22967	-0.30203	0.54743	0.3272	0.09438	0.63867	0.71732	0.57889	-0.95328	-0.30832	-0.03775	-0.15731
	7.9	1.27104	0.86204	0.26742	0.6135	-0.63552	0.40585	0.9753	0.54428	1.1043	0.68586	0.6135	0.8526	0.02202	0.70474	0.94384	0.10697	0.88407	-0.95328	-1.22385	0.87777	-0.15731
	8	1.27104	0.86204	-0.64811	0.00315	-0.33035	-0.2045	0.9753	0.84946	1.1043	0.68586	0.91867	0.54743	-0.58833	-0.21079	0.63867	0.41214	0.27371	-0.34293	-0.91867	0.87777	-0.15731
	8.1	1.27104	0.55687	-0.34293	-0.30203	0.28001	0.10068	0.05978	0.84946	-0.42158	0.38068	0.6135	0.54743	0.3272	-0.51597	0.63867	0.71732	-0.03146	-0.34293	-0.00315	0.5726	-0.15731
	8.2	0.66069	0.55687	0.26742	0.00315	0.58518	0.71103	-0.2454	-0.06607	-1.64229	0.07551	0.6135	0.8526	1.5479	-0.51597	-0.58204	1.63285	-0.94699	0.5726	0.30203	0.26742	0.14787
	8.3	0.05034	0.55687	-0.03775	-0.30203	-0.02517	0.10068	0.9753	-0.9816	-1.94746	-0.53484	-0.30203	0.8526	1.85308	-0.21079	-1.49756	1.32767	-0.64181	0.26742	-0.00315	-0.34293	0.14787
	8.4	-0.25484	-0.05349	-0.34293	-0.30203	-0.33035	-0.81485	1.58566	-0.9816	-1.33711	-0.84002	-0.60721	-0.06292	1.5479	-0.51597	-1.19239	1.32767	-0.94699	0.26742	-0.91867	-0.64811	0.14787
	8.5	-0.25484	-0.05349	-0.03775	0.00315	-0.63552	-0.50967	1.58566	-0.67642	-0.11641	-1.1452	-0.60721	0.24225	1.24273	-0.82114	-0.27686	1.0225	-1.25216	1.18295	-0.6135	-0.03775	-0.15731
	8.6	0.35551	-0.66384	-0.03775	-0.30203	-0.63552	-0.81485	-0.2454	-0.37124	-0.11641	-1.1452	0.00315	-0.06292	0.63237	-1.43149	0.33349	0.71732	-0.94699	1.7933	-0.00315	0.5726	-0.76766
	8.7	0.96587	-0.96901	0.26742	-0.30203	-0.02517	-0.81485	-1.4661	0.23911	-0.42158	-1.1452	-0.30203	-0.67327	0.02202	-2.34702	0.02832	0.71732	-0.64181	1.18295	1.21756	1.18295	-0.15731
	8.8	1.27104	-0.35866	0.26742	0.00315	-0.33035	-0.50967	-1.77128	0.23911	-0.42158	-0.84002	0.00315	0.24225	-0.8935	-1.73667	-0.88721	0.41214	0.27371	0.87777	0.91238	0.5726	0.75822
	8.9	0.96587	-0.05349	-0.03775	0.00315	-0.02517	-0.2045	-1.4661	0.54428	-0.72676	-0.84002	0.30832	0.8526	-0.8935	-1.43149	-0.58204	0.10697	-0.03146	0.5726	-0.00315	-0.03775	0.75822
	9	0.05034	0.55687	-0.03775	-0.6072	-0.63552	-0.50967	-0.55058	0.54428	-0.72676	0.38068	0.00315	0.8526	-0.8935	-1.12632	0.33349	-0.19821	-0.94699	0.87777	-0.30832	-0.34293	0.75822
	9.1	-0.25484	0.55687	-0.34293	-0.6072	-0.63552	0.10068	-0.2454	0.23911	0.18877	0.99104	-0.30203	-0.06292	-0.8935	-0.82114	0.94384	0.10697	-1.25216	0.26742	-0.00315	-0.34293	0.45304
	9.2	0.05034	0.55687	-0.95328	-0.91238	-0.9407	0.10068	0.36495	-0.37124	0.49394	1.29621	0.30832	-0.97845	-0.28315	-0.82114	0.63867	-0.19821	-1.55734	-0.34293	0.30203	-0.03775	0.45304
	9.3	0.66069	0.25169	-0.64811	-1.21756	-0.33035	0.40585	0.67013	-0.67642	1.1043	0.99104	0.6135	0.24225	0.02202	-0.21079	0.33349	-0.50338	-1.55734	-0.34293	0.60721	0.26742	-0.46248
	9.4	-0.25484	0.86204	0.26742	-0.91238	0.58518	0.71103	0.9753	-1.28677	1.71465	0.99104	1.22385	1.15778	0.3272	0.39956	0.33349	0.41214	-0.94699	-0.34293	0.91238	0.26742	-1.37801
	9.5	-1.17036	1.16722	0.5726	0.6135	1.50071	1.0162	0.36495	-0.9816	1.40947	0.99104	0.91867	1.15778	0.3272	0.39956	0.63867	0.71732	-0.94699	0.5726	0.60721	0.5726	-1.07283
	9.6	-0.56001	1.47239	0.5726	0.91867	0.89036	0.40585	-0.55058	-0.06607	1.1043	0.38068	0.00315	1.15778	0.02202	0.39956	0.02832	0.41214	-0.94699	0.87777	0.30203	0.5726	-1.07283
	9.7	0.35551	1.16722	0.87777	0.91867	0.89036	0.71103	-0.55058	0.23911	0.18877	0.07551	-0.91238	0.24225	0.02202	1.00991	-0.27686	0.10697	-0.64181	0.5726	0.30203	0.87777	-0.76766
	9.8	0.96587	0.86204	0.87777	0.30832	0.58518	0.71103	0.36495	-0.06607	-0.42158	-0.22967	-0.60721	-0.3681	-0.58833	1.00991	-0.27686	-0.19821	-0.33664	-0.34293	-0.00315	0.87777	-0.76766
	9.9	1.57622	0.25169	0.26742	0.30832	0.58518	0.10068	0.67013	-0.37124	-0.72676	0.38068	-0.60721	0.54743	-0.28315	1.00991	0.02832	0.10697	-0.64181	-0.95328	-0.30832	0.87777	-0.76766
	10	0.96587	-0.35866	0.5726	0.30832	0.28001	-0.50967	0.67013	-0.9816	-0.42158	-0.22967	-0.60721	-0.06292	0.63237	0.39956	0.33349	0.10697	-0.94699	-0.34293	0.30203	0.5726	-0.15731
	10.1	0.05034	-0.05349	0.87777	0.6135	0.28001	-0.50967	0.36495	-0.9816	-0.42158	-0.53484	-0.30203	-0.97845	0.3272	-0.51597	-0.27686	0.10697	-1.55734	0.26742	0.91238	0.26742	0.45304
	10.2	0.35551	0.25169	1.48812	1.22385	0.58518	-0.50967	0.05978	-0.9816	0.18877	-0.22967	-0.30203	-0.97845	0.93755	-1.12632	-0.27686	-0.19821	-1.25216	1.18295	1.52273	0.5726	-0.46248
	10.3	0.96587	-0.66384	1.48812	1.52903	-0.63552	-1.12003	0.9753	-0.06607	0.18877	0.07551	0.91867	-1.28363	0.93755	-0.82114	0.02832	-0.19821	-0.33664	0.87777	1.21756	0.5726	-0.46248
	10.4	0.05034	-0.66384	0.5726	0.91867	-0.33035	-0.2045	0.67013	-0.06607	-0.11641	-0.22967	1.22385	-0.06292	0.63237	-0.82114	0.33349	-0.19821	0.57889	0.87777	1.52273	0.26742	-0.76766
	10.5	0.05034	-0.05349	-0.03775	0.00315	0.28001	0.40585	0.67013	0.23911	-0.11641	-0.22967	1.22385	1.15778	0.63237	-0.21079	0.63867	0.41214	0.88407	0.26742	0.91238	0.26742	-0.76766
	10.6	-0.56001	-0.05349	0.5726	-0.6072	0.28001	1.32138	0.36495	-0.06607	-0.11641	0.07551	0.00315	1.15778	0.3272	-0.21079	0.63867	0.10697	0.57889	0.5726	1.21756	-0.34293	0.14787
	10.7	-1.17036	0.55687	0.5726	-1.52273	-0.02517	1.0162	0.67013	0.54428	-0.11641	0.38068	-0.30203	0.24225	0.02202	-0.82114	0.33349	0.10697	0.88407	0.5726	0.30203	0.5726	0.14787
	10.8	-1.17036	0.55687	-0.03775	-1.21756	-0.02517	0.10068	0.9753	1.15463	-0.11641	0.38068	-0.60721	0.24225	0.3272	-0.82114	0.33349	-0.19821	1.18924	-0.03775	-1.22385	1.18295	-0.76766
	10.9	-0.86519	0.86204	-0.34293	-0.30203	0.28001	-0.2045	0.36495	0.84946	-0.42158	0.68586	-0.60721	0.24225	0.02202	-1.43149	0.33349	0.10697	0.57889	-0.64811	-0.91867	2.09848	-1.68319
	11	0.05034	0.55687	-0.64811	0.00315	0.28001	-0.2045	-0.55058	0.23911	-0.11641	1.29621	-0.91238	0.24225	0.3272	-0.82114	0.02832	0.10697	0.57889	-0.34293	-0.91867	1.18295	-1.37801
	11.1	-0.25484	0.25169	-0.64811	0.00315	-0.02517	0.10068	-0.85575	0.54428	0.49394	0.38068	0.00315	0.8526	0.02202	-0.21079	0.02832	0.10697	0.27371	-0.95328	-0.6135	1.18295	-0.15731
	11.2	0.05034	-0.05349	-0.64811	0.00315	-0.33035	0.10068	-0.2454	0.84946	0.49394	0.07551	0.91867	2.07331	-1.19868	-0.21079	0.02832	0.41214	0.27371	-0.95328	-0.6135	0.26742	-0.15731
	11.3	0.05034	-0.96901	-0.03775	0.30832	0.58518	0.40585	0.36495	0.84946	-0.11641	-0.53484	0.6135	1.76813	-1.50386	-0.82114	0.02832	0.41214	-0.64181	-0.95328	-0.00315	-0.34293	-0.15731
	11.4	0.35551	-1.57936	0.26742	0.91867	1.50071	0.10068	0.05978	0.23911	-1.03193	-0.84002	0.30832	1.15778	-0.8935	-0.82114	0.33349	1.0225	-1.25216	-0.64811	-0.00315	-0.34293	0.45304
	11.5	1.57622	-1.57936	0.87777	1.8342	1.50071	0.71103	-1.16093	-0.06607	-0.72676	-1.1452	0.30832	0.54743	-0.28315	0.09438	0.63867	1.93802	-0.64181	0.26742	-0.6135	-0.34293	0.45304
	11.6	1.27104	-0.66384	0.87777	2.44455	1.50071	0.40585	-1.4661	-0.06607	-0.42158	-0.22967	-0.30203	-0.06292	0.93755	0.70474	0.33349	1.93802	-0.33664	1.18295	-0.6135	-0.03775	0.45304
	11.7	0.35551	0.55687	0.5726	2.13938	0.28001	-0.81485	-1.4661	-0.06607	-1.03193	1.29621	-0.91238	-0.3681	1.5479	0.39956	-0.27686	0.71732	0.57889	1.7933	-0.6135	0.26742	0.14787
	11.8	-0.25484	0.55687	0.26742	0.91867	-0.33035	-1.4252	-0.55058	-0.06607	-0.42158	2.21174	-1.21756	-0.67327	1.24273	-0.82114	0.02832	-0.50338	0.27371	1.48812	-0.00315	-0.34293	-0.15731
	11.9	-0.25484	0.86204	-0.64811	0.00315	0.28001	-1.12003	0.05978	-0.37124	-1.03193	2.21174	-1.21756	-0.97845	0.63237	-1.43149	0.02832	-0.19821	-0.03146	0.87777	-0.30832	-0.64811	-0.46248
	12	-0.25484	1.16722	-0.64811	-0.30203	0.28001	-0.50967	0.05978	-0.06607	-1.03193	1.29621	-0.60721	-1.28363	0.63237	-0.82114	0.94384	-0.80856	-0.64181	-0.03775	-0.00315	-0.95328	-1.37801
	12.1	0.35551	0.86204	0.26742	-0.91238	-0.02517	-0.50967	-0.2454	-0.06607	-0.42158	0.68586	-0.30203	-0.3681	-0.58833	0.70474	1.24902	-0.80856	-0.33664	-0.34293	-0.6135	-0.03775	-0.46248
	12.2	0.66069	0.55687	0.5726	-0.30203	-0.63552	-0.2045	-0.2454	-0.06607	-0.72676	0.68586	0.6135	-0.06292	-0.28315	1.31509	1.55419	-0.50338	0.27371	-0.64811	-0.30832	0.5726	0.45304
	12.3	0.96587	0.55687	-0.03775	0.30832	-0.33035	1.0162	-0.2454	-0.37124	-0.42158	0.68586	0.6135	-0.3681	-0.28315	1.00991	2.46972	-0.50338	0.57889	-0.64811	0.30203	0.26742	0.45304
	12.4	0.35551	-0.05349	-0.34293	0.6135	-0.63552	1.93173	0.36495	-0.37124	-1.03193	0.68586	0.30832	0.24225	0.02202	-0.82114	1.85937	-0.50338	0.57889	-0.34293	0.60721	0.5726	1.0634
	12.5	0.66069	-0.35866	-0.34293	0.30832	-0.63552	1.62656	0.9753	0.23911	-1.33711	0.99104	0.6135	0.24225	0.02202	-1.43149	0.94384	0.10697	0.57889	0.5726	-0.00315	0.5726	1.67375
	12.6	0.35551	-0.05349	-0.34293	0.30832	-0.33035	0.71103	1.28048	1.45981	-1.33711	0.99104	0.6135	0.24225	0.63237	-1.12632	0.33349	0.41214	0.57889	0.87777	0.30203	-0.03775	1.36857
	12.7	0.05034	0.25169	-0.03775	-0.30203	0.58518	-0.2045	0.67013	1.76499	0.49394	0.38068	1.22385	0.54743	0.93755	-0.21079	0.02832	1.0225	0.27371	0.26742	0.60721	-0.03775	0.45304
	12.8	0.35551	0.25169	-0.95328	-0.6072	1.19553	-0.50967	1.28048	0.54428	1.40947	0.68586	0.6135	-0.06292	0.93755	0.70474	0.02832	1.32767	-0.33664	-0.64811	0.30203	-0.03775	-0.46248
	12.9	0.35551	0.86204	-1.56363	-1.21756	1.19553	-0.2045	0.9753	-0.67642	1.71465	-0.53484	-0.30203	0.24225	0.63237	0.09438	0.02832	1.63285	-0.64181	-0.34293	-0.00315	1.18295	-0.46248
	13	0.66069	0.25169	-0.03775	-1.21756	0.58518	-0.2045	0.9753	-0.37124	1.1043	-1.45037	-0.60721	-0.06292	1.24273	0.39956	0.33349	1.32767	-0.94699	-0.34293	-0.91867	1.48813	-0.15731
	13.1	1.27104	-0.05349	1.18295	-1.52273	-0.33035	-0.2045	0.05978	-0.67642	0.79912	-0.53484	-0.91238	0.54743	0.63237	0.70474	0.63867	0.41214	-0.94699	0.5726	-1.22385	0.87777	0.14787
	13.2	1.57622	0.25169	0.87777	-0.30203	-0.02517	0.10068	-0.55058	-0.06607	-0.42158	-0.53484	0.00315	0.8526	0.3272	0.70474	-0.27686	-0.19821	-0.33664	0.26742	-0.91867	0.26742	0.45304
	13.3	1.88139	-0.05349	-0.34293	0.91867	-0.63552	-0.81485	-0.85575	-0.06607	-0.42158	0.68586	0.91867	0.54743	-0.58833	0.70474	-0.27686	-0.50338	-0.33664	-0.34293	-0.00315	-0.03775	0.45304
	13.4	0.66069	-0.66384	-0.95328	1.52903	-0.9407	-0.50967	-0.55058	0.23911	-0.11641	0.99104	0.6135	0.54743	-0.28315	-0.82114	-0.27686	-0.50338	-0.03146	-0.64811	0.30203	0.26742	0.45304
	13.5	0.05034	-0.66384	-0.64811	0.91867	-0.33035	-0.50967	-0.85575	0.54428	-0.11641	0.68586	0.6135	0.54743	-0.8935	-0.82114	-0.27686	0.10697	-0.03146	-0.34293	-0.00315	-0.03775	-0.46248
	13.6	-0.25484	-0.66384	-0.64811	0.00315	0.58518	0.10068	-0.85575	0.54428	-0.42158	0.38068	0.91867	-0.06292	-0.28315	0.09438	-0.88721	-0.19821	0.27371	0.87777	-1.22385	-0.34293	-0.46248
	13.7	0.35551	-0.05349	-0.03775	-0.30203	-0.02517	-0.2045	-0.2454	0.23911	-0.11641	-0.22967	1.22385	0.8526	-0.58833	1.00991	-1.19239	-0.80856	-0.33664	0.87777	-1.8342	-1.56363	0.45304
	13.8	0.35551	0.25169	-0.03775	-0.6072	-0.33035	0.40585	0.05978	-0.06607	-1.03193	-0.53484	0.91867	1.46296	-0.8935	0.39956	-0.88721	-1.11373	-0.03146	-0.03775	-0.91867	-1.56363	0.14787
	13.9	0.05034	-0.05349	-0.64811	0.00315	-0.33035	1.32138	0.9753	0.23911	-0.72676	-0.53484	0.30832	0.54743	-0.8935	-0.51597	0.02832	-0.19821	0.57889	-0.64811	-0.30832	-1.25846	0.14787
	14	-0.25484	-0.66384	-0.64811	0.30832	-0.63552	1.0162	0.36495	0.23911	-0.11641	-0.22967	0.00315	0.8526	-0.58833	-0.82114	0.02832	-0.19821	1.49442	-0.64811	0.30203	-1.56363	0.75822
	14.1	-0.86519	-0.05349	0.26742	-0.30203	-0.9407	1.0162	0.05978	0.54428	0.18877	0.38068	-0.60721	0.24225	-0.28315	-0.21079	-0.58204	-0.50338	1.79959	-0.64811	0.91238	-0.64811	0.75822
	14.2	-0.25484	-0.05349	1.18295	0.00315	-0.02517	0.71103	0.05978	-0.37124	-0.42158	0.38068	-0.30203	0.54743	0.3272	-0.21079	-1.80274	-0.50338	1.49442	-0.95328	2.13308	0.26742	0.14787
	14.3	0.66069	0.86204	1.7933	0.6135	-0.02517	0.40585	-0.2454	-0.9816	0.49394	-0.22967	0.6135	0.8526	0.3272	-0.21079	-0.88721	0.10697	0.88407	-0.64811	2.74344	1.18295	-0.15731
	14.4	1.27104	1.16722	1.48812	1.22385	0.28001	0.71103	-0.2454	-1.59195	1.1043	-0.22967	1.22385	1.46296	0.3272	-0.82114	0.63867	0.10697	0.88407	-1.25846	1.82791	0.87777	-0.15731
	14.5	0.96587	0.55687	0.5726	1.8342	0.28001	0.40585	0.36495	-1.28677	0.49394	-0.22967	0.30832	1.15778	0.02202	-0.82114	1.55419	0.10697	0.57889	-1.56363	-0.00315	0.26742	-0.15731
	14.6	0.35551	0.25169	0.26742	1.22385	-0.33035	0.71103	0.67013	-1.89712	-0.42158	-0.22967	0.00315	0.54743	0.02202	-0.82114	0.94384	1.0225	0.88407	-1.25846	-1.8342	-0.03775	0.45304
	14.7	0.05034	0.25169	0.26742	-0.30203	-0.9407	1.0162	0.67013	-1.28677	-0.72676	0.07551	0.6135	0.54743	0.3272	-1.12632	0.33349	0.41214	-0.03146	-0.03775	-2.13938	0.26742	0.75822
	14.8	-0.25484	0.25169	-0.03775	-1.52273	-0.9407	1.0162	0.05978	-0.9816	-1.33711	0.68586	1.52902	-0.3681	0.02202	-1.43149	0.63867	-0.19821	-0.33664	0.26742	-1.22385	0.26742	0.75822
	14.9	0.35551	0.25169	-0.34293	-1.52273	-0.33035	0.71103	0.36495	-0.37124	-1.64229	0.38068	1.52902	0.24225	-0.58833	-1.12632	0.94384	-0.80856	-0.03146	0.26742	-0.00315	-0.34293	0.14787
	15	0.35551	0.55687	0.26742	-0.91238	-0.02517	0.71103	0.67013	-0.06607	-1.03193	0.07551	0.6135	0.24225	-0.58833	-0.21079	0.94384	-0.19821	0.57889	0.26742	0.30203	-0.95328	-0.15731
	15.1	0.35551	-0.35866	-0.03775	-0.6072	-0.02517	0.71103	0.05978	-0.06607	-0.72676	-0.22967	0.30832	0.24225	-0.58833	0.09438	0.94384	-0.80856	0.27371	0.26742	0.91238	-0.64811	-0.15731
	15.2	0.35551	-0.35866	-0.64811	-0.30203	-0.63552	-0.2045	0.05978	0.84946	0.18877	-0.22967	0.6135	0.54743	0.02202	-0.21079	0.94384	-0.50338	0.57889	0.5726	0.60721	0.26742	0.14787
	15.3	0.66069	-0.96901	-1.56363	-0.91238	-0.63552	-1.73038	-0.2454	0.84946	0.79912	-0.53484	0.30832	0.8526	0.02202	-0.51597	0.94384	0.41214	0.57889	0.87777	-0.00315	0.5726	1.0634
	15.4	0.35551	-0.05349	-1.86881	-0.30203	0.89036	-2.34073	0.05978	0.84946	0.49394	-0.53484	0.30832	0.8526	-0.28315	0.39956	0.94384	0.71732	0.88407	0.87777	-1.22385	0.5726	0.75822
	15.5	0.05034	-0.05349	-1.56363	0.30832	0.89036	-1.4252	0.36495	0.23911	0.79912	0.07551	0.00315	-0.3681	-0.28315	1.62026	1.55419	0.71732	0.57889	0.5726	-1.8342	-0.03775	-0.15731
	15.6	-0.25484	0.86204	-1.25846	0.91867	0.28001	0.10068	-0.2454	-0.06607	-0.11641	0.38068	0.30832	-0.67327	0.02202	1.00991	1.55419	-0.19821	0.57889	0.87777	-1.22385	-0.95328	-0.46248
	15.7	-0.25484	0.55687	-0.95328	0.91867	-0.33035	0.40585	-0.2454	-0.37124	-0.42158	0.68586	0.30832	-0.06292	0.3272	0.09438	-0.27686	-0.50338	0.27371	1.18295	-0.30832	-0.95328	-0.46248
	15.8	-0.25484	1.16722	-0.64811	0.00315	-0.02517	0.10068	-0.2454	0.23911	-0.42158	0.38068	1.22385	0.54743	0.93755	-0.51597	-2.10791	-1.11373	0.27371	0.5726	-0.30832	-0.64811	1.0634
	15.9	0.05034	1.16722	-0.95328	-0.91238	0.58518	-0.2045	0.05978	0.84946	1.1043	-0.53484	0.30832	0.54743	1.24273	-0.21079	-2.41309	-1.11373	0.88407	-0.03775	-0.00315	-0.34293	1.36857
	16	0.05034	1.16722	-0.95328	-1.21756	0.58518	-0.2045	-0.55058	1.76499	2.01982	-1.45037	-0.30203	0.54743	0.93755	-0.21079	-1.49756	-1.11373	1.49442	-0.03775	0.30203	-0.03775	1.0634
	16.1	-0.25484	0.55687	0.26742	-1.52273	0.89036	-0.50967	-0.55058	1.76499	1.71465	-0.84002	-0.60721	0.8526	0.02202	-0.51597	-0.58204	-0.50338	0.88407	0.26742	1.21756	0.26742	0.75822
	16.2	-0.25484	0.25169	0.87777	-0.91238	1.50071	-0.50967	-0.55058	0.84946	0.49394	-0.53484	0.30832	1.46296	-1.19868	-0.82114	-0.88721	0.41214	-0.33664	0.26742	0.91238	1.18295	1.36857
	16.3	-0.56001	-0.05349	0.5726	0.00315	0.89036	-0.50967	0.05978	-0.37124	-0.11641	-0.22967	0.91867	1.46296	-1.19868	-0.82114	-0.58204	1.32767	-1.25216	-0.03775	0.60721	0.5726	1.67375
	16.4	0.35551	-0.35866	1.18295	0.6135	0.58518	-0.50967	-1.16093	-0.67642	0.18877	0.38068	0.30832	1.15778	0.02202	-0.21079	0.33349	1.63285	-0.33664	-0.64811	0.91238	0.5726	1.67375
	16.5	1.27104	-0.96901	1.18295	0.30832	-0.02517	-0.50967	-1.77128	-0.37124	0.49394	0.38068	-0.30203	0.24225	0.3272	-0.21079	0.63867	1.0225	-0.03146	-0.34293	1.21756	-0.03775	1.36857
	16.6	1.88139	-0.66384	0.26742	0.30832	-0.02517	-0.81485	-1.4661	-0.37124	0.49394	-0.84002	0.00315	0.8526	0.3272	0.09438	0.94384	0.10697	0.27371	-0.64811	1.52273	-0.03775	0.45304
	16.7	1.88139	-0.66384	0.26742	0.30832	0.89036	-0.50967	-0.85575	-0.67642	0.49394	-0.84002	0.6135	0.24225	0.02202	0.09438	0.02832	0.10697	-0.03146	0.5726	1.21756	0.26742	-0.15731
	16.8	1.88139	-0.05349	-0.34293	0.6135	0.89036	-1.12003	-0.85575	-0.67642	0.79912	-0.22967	0.30832	0.24225	-0.58833	-0.21079	-0.88721	-0.19821	0.27371	0.87777	0.91238	0.26742	-0.76766
	16.9	1.57622	1.16722	0.26742	-0.30203	1.19553	-1.12003	-0.55058	-0.67642	1.1043	0.38068	0.6135	0.8526	-0.28315	-0.21079	-1.19239	0.10697	1.18924	0.26742	0.91238	0.26742	-0.76766
	17	0.96587	1.77757	0.5726	-0.6072	0.28001	-0.81485	0.36495	-0.06607	0.49394	0.38068	0.6135	0.8526	-0.28315	0.39956	-1.49756	0.41214	0.27371	-0.34293	0.91238	0.5726	-0.76766
	17.1	0.35551	1.77757	0.26742	-0.6072	-0.63552	-0.2045	0.67013	0.23911	0.49394	-0.22967	0.6135	0.8526	0.3272	0.70474	-1.19239	1.0225	-0.33664	-0.34293	1.21756	0.26742	-0.15731
	17.2	0.05034	1.16722	-0.03775	0.00315	-0.63552	0.10068	0.36495	0.54428	-0.72676	-0.53484	0.6135	1.46296	0.02202	0.39956	0.33349	0.71732	-1.55734	-0.64811	1.21756	0.26742	1.36857
	17.3	0.05034	0.86204	-0.03775	0.00315	-0.02517	-0.2045	-0.2454	0.84946	-1.03193	-0.84002	1.52902	1.46296	-0.28315	0.09438	1.24902	-0.19821	-1.55734	-0.03775	0.91238	0.5726	1.67375
	17.4	-0.25484	0.25169	-0.34293	-0.6072	0.28001	-0.50967	-0.85575	0.54428	-0.72676	-0.22967	1.22385	2.07331	-0.28315	0.09438	1.85937	-0.19821	-0.94699	0.26742	0.60721	-0.34293	1.0634
	17.5	-0.25484	0.25169	-0.64811	-1.21756	0.58518	0.10068	-0.55058	-0.06607	-0.11641	0.68586	0.00315	2.07331	0.93755	0.09438	0.94384	0.41214	-0.94699	-0.03775	0.91238	-0.64811	-0.15731
	17.6	0.35551	0.86204	-0.03775	-1.52273	0.28001	-0.50967	-0.2454	-0.06607	0.18877	1.29621	-0.30203	2.68366	0.93755	0.70474	0.02832	0.71732	-0.64181	-0.64811	0.60721	-0.95328	-0.46248
	17.7	0.05034	0.86204	0.87777	-1.21756	-0.33035	-1.12003	0.05978	0.23911	-0.11641	0.99104	-0.91238	2.68366	0.02202	0.70474	-0.58204	0.71732	0.27371	-1.25846	0.60721	-0.95328	-0.46248
	17.8	-0.25484	0.86204	1.18295	-0.6072	-0.63552	-1.12003	0.67013	0.23911	-1.03193	0.38068	-0.91238	1.15778	-0.8935	0.70474	-0.58204	1.0225	0.27371	-0.95328	0.30203	-0.64811	-0.15731
	17.9	0.35551	1.47239	0.26742	-0.6072	-0.63552	-0.50967	0.9753	0.23911	-0.72676	0.07551	-0.91238	-0.06292	-1.50386	-0.21079	0.02832	0.41214	-0.03146	-0.64811	-0.6135	-0.64811	0.14787
	18	0.96587	1.77757	0.5726	0.00315	-0.33035	-0.50967	0.36495	-0.37124	-0.11641	0.07551	0.00315	-0.06292	-1.19868	-0.51597	0.33349	0.71732	-0.64181	-0.34293	-0.91867	-0.03775	1.0634
	18.1	0.66069	2.38792	0.87777	1.52903	-0.33035	0.40585	0.05978	-0.37124	-0.11641	-0.22967	0.6135	0.8526	-0.58833	-0.82114	0.63867	1.0225	-0.03146	-0.34293	-0.91867	-0.34293	1.36857
	18.2	0.35551	1.77757	0.87777	2.13938	-0.9407	0.40585	-0.85575	-0.67642	-0.11641	-0.22967	0.91867	0.54743	-0.58833	-0.82114	0.63867	1.32767	0.57889	-0.03775	-1.22385	-0.64811	0.75822
	18.3	0.35551	1.16722	0.5726	1.8342	-0.63552	-0.2045	-1.77128	-0.67642	-0.11641	0.07551	0.30832	-0.06292	-1.50386	-1.43149	0.63867	1.63285	0.57889	0.26742	-1.22385	-0.34293	0.14787
	18.4	-0.56001	0.25169	0.26742	0.30832	0.58518	-0.2045	-1.4661	-0.06607	0.49394	0.38068	0.00315	-0.06292	-2.11421	-0.82114	0.33349	0.71732	-0.33664	0.5726	-0.30832	-0.03775	-0.76766
	18.5	-0.56001	0.55687	-0.34293	-0.6072	0.89036	0.10068	-0.2454	1.45981	0.79912	0.07551	-0.60721	-0.3681	-1.50386	-0.51597	-0.27686	-0.50338	-0.64181	0.26742	0.60721	-0.03775	-0.46248
	18.6	-0.56001	0.25169	-0.34293	-0.91238	0.58518	-0.50967	0.67013	1.76499	1.1043	0.38068	-0.91238	-0.3681	-0.58833	0.09438	-0.58204	0.10697	-0.33664	0.87777	0.30203	-0.34293	0.14787
	18.7	-0.25484	-0.05349	-0.03775	-0.30203	-0.33035	-0.2045	0.36495	2.07016	1.1043	0.38068	-0.30203	-0.3681	0.93755	-0.21079	-0.88721	0.71732	0.27371	0.87777	0.30203	-1.25846	0.14787
	18.8	0.66069	-0.96901	-0.03775	-0.91238	-0.9407	0.10068	0.36495	1.15463	0.49394	0.99104	0.30832	-0.3681	1.5479	-0.21079	-1.49756	1.0225	1.79959	0.5726	-0.00315	-0.95328	0.14787
	18.9	0.66069	-1.27419	-0.03775	-0.30203	-1.24587	0.40585	0.67013	0.23911	-0.11641	1.29621	0.00315	-0.67327	1.85308	-0.21079	-0.88721	0.41214	1.79959	0.87777	0.91238	-0.64811	-0.46248
	19	0.66069	-0.66384	-0.95328	-0.30203	-0.63552	0.10068	0.36495	-0.06607	-0.42158	1.29621	0.30832	-0.97845	1.24273	-0.21079	-0.88721	-0.19821	1.18924	0.87777	0.91238	-0.34293	-0.15731
	19.1	0.66069	-0.66384	-0.95328	0.30832	0.28001	0.10068	0.67013	-0.06607	-0.11641	0.99104	0.00315	-0.3681	0.63237	0.09438	-0.88721	-0.50338	0.27371	0.87777	0.91238	-0.64811	-0.15731
	19.2	0.96587	-0.35866	-0.95328	0.30832	0.28001	-0.2045	0.05978	-0.37124	0.18877	0.07551	0.00315	-0.06292	0.63237	0.09438	-0.27686	0.10697	0.27371	0.26742	0.91238	-0.95328	-0.76766
	19.3	1.27104	0.25169	-0.03775	0.6135	-0.63552	-0.2045	0.05978	-0.06607	0.18877	0.07551	0.30832	0.54743	0.63237	-0.21079	0.02832	0.41214	-0.03146	-0.03775	1.21756	-1.25846	-0.46248
	19.4	0.66069	0.86204	-0.03775	0.6135	-0.33035	-0.2045	0.05978	0.54428	0.79912	0.07551	0.6135	1.15778	0.63237	-0.21079	-0.27686	0.71732	-0.33664	-0.34293	0.60721	-1.25846	-0.46248
	19.5	0.05034	0.86204	-0.95328	0.91867	0.58518	0.71103	0.67013	0.54428	0.79912	0.68586	0.6135	0.24225	0.3272	-1.12632	-0.58204	1.0225	-0.33664	-0.34293	-0.00315	-1.56363	0.14787
	19.6	0.66069	0.25169	-0.95328	0.91867	1.19553	0.71103	0.36495	0.54428	1.1043	0.07551	0.00315	0.54743	-0.28315	-1.43149	-0.58204	0.41214	0.27371	-0.64811	-0.30832	-0.95328	0.75822
	19.7	0.66069	-0.05349	0.26742	1.52903	0.58518	0.40585	0.05978	-0.06607	0.49394	0.07551	-0.60721	-0.06292	-0.58833	-0.51597	0.02832	0.41214	0.57889	0.26742	-0.6135	-0.03775	0.75822
	19.8	0.05034	-0.66384	1.18295	1.52903	-0.02517	0.10068	0.05978	-0.37124	0.49394	-0.22967	-0.30203	0.24225	-0.58833	0.09438	0.33349	0.41214	0.57889	1.18295	-0.00315	-0.03775	1.36857
	19.9	-0.56001	0.25169	2.09848	0.6135	-0.63552	0.71103	-0.2454	-0.67642	0.49394	0.07551	0.00315	0.54743	-0.28315	1.00991	0.63867	0.71732	0.57889	1.7933	0.60721	0.5726	1.36857
	20	-1.47554	0.86204	1.18295	0.00315	-0.33035	0.40585	-0.2454	-0.67642	0.49394	-0.22967	-0.30203	-0.3681	0.02202	1.31509	-0.27686	0.10697	-0.03146	1.18295	0.60721	-0.34293	1.0634
	20.1	-1.47554	0.25169	1.18295	-0.30203	-0.02517	0.10068	-0.55058	-0.67642	-0.11641	-0.22967	-0.91238	-1.28363	-0.58833	0.39956	-1.49756	0.41214	-0.64181	0.87777	-0.30832	-0.64811	0.75822
	20.2	-0.86519	-0.05349	1.18295	0.00315	-0.33035	-0.2045	-0.85575	-0.37124	-0.42158	-0.53484	-1.21756	-0.67327	-0.8935	0.09438	-2.10791	1.0225	-0.64181	0.26742	-0.00315	-0.95328	-0.15731
	20.3	-0.56001	-0.35866	1.48812	0.6135	-0.33035	-0.50967	-0.55058	0.54428	-0.72676	-0.53484	-0.30203	0.24225	-0.58833	-0.21079	-1.49756	1.0225	-0.64181	0.26742	0.91238	-0.95328	-0.46248
	20.4	-0.56001	-0.96901	1.18295	0.91867	0.58518	-0.2045	0.05978	1.15463	-0.11641	-0.53484	0.6135	0.54743	-0.28315	0.09438	-0.58204	1.32767	-0.64181	0.5726	1.52273	-0.95328	-0.15731
	20.5	-1.17036	-1.27419	0.87777	0.91867	0.89036	-0.2045	0.67013	1.45981	0.49394	-1.1452	0.91867	1.46296	0.02202	1.00991	-0.27686	1.63285	0.27371	0.5726	0.60721	-0.64811	0.14787
	20.6	-1.47554	-0.96901	0.26742	1.22385	-0.02517	-0.50967	1.58566	1.45981	0.79912	-0.84002	1.22385	1.15778	0.63237	1.31509	-0.88721	1.32767	0.57889	0.26742	-0.91867	-0.64811	0.14787
	20.7	-1.17036	-0.05349	0.26742	0.6135	-0.63552	-0.2045	1.28048	1.76499	-0.42158	-0.22967	1.22385	1.15778	0.3272	1.00991	-0.58204	1.0225	0.27371	0.5726	-1.52903	-0.95328	-1.07283
	20.8	-0.56001	0.25169	0.26742	0.30832	-1.24587	-0.81485	0.36495	1.15463	-0.42158	0.68586	0.91867	1.46296	0.3272	0.09438	0.63867	0.10697	0.27371	0.5726	-1.8342	-1.25846	-2.29354
	20.9	0.05034	-0.05349	0.26742	0.00315	-1.24587	-0.2045	-0.2454	0.84946	-1.03193	0.38068	0.91867	1.15778	-0.58833	0.70474	0.63867	0.10697	0.27371	1.18295	-1.22385	-0.95328	-1.68319
	21	0.35551	-0.35866	-0.64811	0.30832	-0.63552	-0.50967	-1.16093	0.23911	-0.11641	0.07551	0.6135	0.24225	-0.8935	0.39956	0.33349	0.71732	-0.64181	0.87777	-0.30832	-0.34293	-1.37801
	21.1	0.66069	-1.27419	-0.34293	0.00315	-0.02517	-0.2045	-1.4661	-0.67642	0.18877	0.07551	1.22385	-0.06292	-0.58833	-0.21079	0.33349	0.71732	-0.33664	-0.03775	0.60721	-0.03775	-0.46248
	21.2	0.96587	-0.66384	-0.03775	-0.30203	0.89036	0.40585	-1.4661	-0.67642	0.49394	-0.22967	0.91867	-0.3681	-0.28315	-1.43149	0.63867	0.10697	0.57889	-0.64811	0.91238	0.5726	-0.76766
	21.3	0.66069	0.25169	0.26742	0.00315	0.89036	0.40585	-0.85575	-0.67642	0.49394	-0.53484	0.30832	0.54743	0.3272	-1.12632	0.63867	0.10697	0.88407	-0.95328	0.60721	0.87777	-0.76766
	21.4	0.35551	0.55687	0.5726	-0.6072	-0.33035	0.40585	-0.2454	-0.67642	0.18877	0.07551	-0.30203	0.24225	0.3272	-0.82114	0.02832	0.41214	1.18924	-0.64811	0.60721	0.5726	-1.37801
	21.5	0.05034	1.16722	0.5726	-0.91238	-1.24587	-0.2045	-0.85575	-0.37124	0.49394	0.38068	0.30832	0.24225	0.63237	-0.51597	0.02832	0.71732	1.79959	-0.03775	-0.00315	-0.03775	-1.37801
	21.6	-0.25484	0.55687	-0.03775	-0.91238	-0.9407	-0.2045	-1.16093	-0.67642	0.49394	0.38068	0.00315	-0.3681	1.24273	-0.51597	0.33349	-0.19821	2.10477	0.26742	0.30203	-0.03775	-1.37801
	21.7	0.05034	0.86204	-0.34293	0.00315	-0.63552	-0.50967	-0.55058	-0.06607	0.18877	0.07551	0.91867	-0.97845	0.63237	0.09438	0.63867	-1.41891	2.10477	-0.03775	-0.00315	-0.03775	-0.46248
	21.8	0.66069	1.47239	-0.95328	0.30832	-0.02517	-0.50967	-0.55058	-0.06607	0.49394	0.07551	0.91867	-1.28363	0.3272	0.39956	1.24902	-1.72409	1.18924	0.26742	-0.6135	0.26742	-0.15731
	21.9	1.88139	1.16722	-0.64811	0.00315	0.89036	0.40585	-0.85575	0.54428	0.79912	0.38068	0.91867	-0.97845	0.02202	0.70474	1.24902	-1.41891	0.57889	0.26742	-0.30832	0.87777	0.14787
	22	0.96587	0.55687	-0.03775	-0.30203	0.28001	0.71103	-0.85575	0.84946	0.49394	0.68586	0.30832	-0.67327	0.63237	0.70474	1.24902	-1.11373	-0.33664	0.26742	0.91238	1.18295	-0.15731
	22.1	0.35551	0.25169	-0.34293	0.30832	0.28001	0.10068	-0.2454	0.54428	0.18877	0.68586	0.00315	-0.06292	0.93755	-0.21079	0.33349	-0.50338	-1.25216	0.26742	1.52273	0.87777	-0.15731
	22.2	-0.25484	0.55687	-0.34293	0.00315	-0.02517	1.0162	0.67013	0.23911	0.79912	0.07551	0.30832	0.24225	0.3272	-0.21079	-0.27686	-0.19821	-0.94699	-0.03775	2.13308	0.26742	0.45304
	22.3	-0.25484	0.55687	0.26742	0.6135	-0.02517	1.0162	1.28048	0.54428	0.18877	-0.53484	0.30832	0.24225	0.02202	0.09438	0.02832	-0.80856	-0.33664	-0.64811	0.91238	-0.64811	0.14787
	22.4	0.05034	0.55687	0.26742	0.91867	-0.02517	0.71103	1.28048	-0.06607	-0.42158	0.38068	1.22385	-0.67327	-0.58833	1.00991	0.63867	-1.11373	-0.03146	0.26742	-0.00315	-0.64811	0.45304
	22.5	0.35551	-0.05349	0.26742	0.30832	-0.33035	0.10068	0.67013	-0.06607	-0.11641	0.99104	1.52902	-1.28363	-0.58833	0.39956	0.02832	-0.50338	0.88407	0.26742	0.30203	-0.95328	0.14787
	22.6	0.66069	-0.05349	0.26742	0.30832	-0.02517	0.10068	1.28048	-0.67642	0.18877	0.99104	2.44455	-0.67327	-0.8935	-0.21079	-0.58204	-0.50338	0.57889	0.26742	0.91238	-0.64811	0.45304
	22.7	1.27104	-0.35866	0.26742	0.30832	-0.33035	-0.81485	0.67013	-0.67642	0.18877	0.07551	2.44455	-0.06292	-1.19868	-0.21079	-0.27686	-0.50338	0.57889	0.26742	0.91238	-0.03775	-0.15731
	22.8	1.27104	-0.96901	0.26742	-0.30203	0.28001	-2.03555	0.67013	-0.06607	-0.72676	-0.22967	2.13938	-0.06292	-0.28315	0.09438	0.02832	0.41214	-0.03146	0.5726	-0.00315	-0.64811	-0.15731
	22.9	1.27104	-0.96901	0.5726	-0.30203	-0.02517	-2.03555	0.36495	-0.06607	-1.03193	-0.22967	1.22385	-0.3681	0.3272	-0.51597	-0.27686	1.0225	-0.33664	0.26742	-0.6135	-1.25846	-0.15731
	23	0.66069	-0.96901	0.26742	0.00315	-0.9407	-1.4252	0.9753	-0.06607	-1.64229	0.38068	0.6135	-0.97845	0.02202	-1.43149	-0.27686	1.0225	-0.33664	0.5726	-0.91867	-1.25846	-0.46248
	23.1	0.35551	-0.96901	0.26742	-0.30203	-0.02517	-0.81485	0.67013	0.54428	-1.33711	0.38068	-0.30203	-0.67327	-0.58833	-1.43149	-0.58204	0.41214	-0.33664	0.5726	-0.91867	-0.64811	-0.46248
	23.2	0.35551	-1.27419	-0.03775	0.6135	0.89036	0.10068	0.05978	0.23911	0.18877	-0.53484	-0.60721	0.24225	0.02202	-0.21079	-0.88721	0.10697	0.57889	0.26742	-0.00315	-0.64811	-0.15731
	23.3	1.88139	-0.35866	-0.03775	0.6135	0.58518	-0.2045	0.36495	-0.37124	1.1043	-0.84002	-0.30203	0.54743	0.63237	0.09438	-0.88721	-0.50338	0.57889	0.26742	0.91238	-0.34293	0.45304
	23.4	2.49174	0.25169	-0.34293	0.6135	0.58518	-0.81485	0.36495	-0.9816	0.79912	-0.84002	-0.30203	0.24225	0.63237	-0.21079	-0.58204	-0.80856	0.57889	-0.03775	1.52273	-0.64811	0.14787
	23.5	2.49174	0.55687	0.26742	0.6135	-0.02517	-1.73038	0.9753	-0.9816	0.79912	-0.84002	0.00315	0.8526	0.63237	-0.51597	-0.88721	-0.19821	-0.03146	0.26742	1.82791	-0.03775	0.14787
	23.6	1.57622	0.55687	-0.03775	0.00315	-0.02517	-1.4252	1.28048	-0.37124	0.49394	0.38068	-0.30203	0.54743	-0.28315	-0.51597	-0.88721	0.10697	0.27371	0.5726	2.13308	0.26742	0.14787
	23.7	1.27104	-0.35866	-0.03775	-0.91238	-0.33035	-0.81485	0.9753	-0.37124	-0.42158	0.07551	0.00315	-0.06292	-0.58833	-0.82114	-0.58204	1.0225	0.57889	0.26742	0.91238	0.26742	-0.15731
	23.8	1.27104	-0.66384	-0.95328	-1.21756	-0.63552	1.0162	0.36495	-0.37124	-0.72676	0.38068	0.00315	-0.67327	-0.58833	-0.51597	-0.88721	1.0225	0.57889	-0.95328	-0.00315	0.26742	-0.15731
	23.9	1.27104	-0.66384	-0.95328	-0.91238	-0.33035	1.32138	-0.85575	-0.06607	-0.72676	0.68586	0.00315	-0.97845	-0.28315	0.09438	-0.88721	0.41214	0.27371	-1.56363	0.60721	-0.34293	-0.46248
	24	0.35551	-0.05349	-0.34293	-0.6072	-0.63552	1.0162	-1.16093	0.54428	-0.72676	1.29621	0.00315	-0.97845	0.3272	-0.21079	-0.88721	-0.50338	0.27371	-1.25846	1.21756	-0.34293	-0.76766
	24.1	0.05034	-0.05349	-0.34293	0.00315	-0.33035	0.71103	-1.4661	-0.06607	-0.72676	0.68586	0.30832	0.24225	0.63237	0.09438	-0.58204	-0.50338	0.57889	-0.34293	1.52273	0.26742	-1.07283
	24.2	-0.56001	-0.66384	-0.03775	0.6135	-0.02517	0.10068	-0.85575	-0.9816	-0.11641	0.68586	0.30832	1.15778	0.3272	-0.21079	-0.27686	-0.50338	0.88407	0.26742	1.21756	0.5726	-0.76766
	24.3	-0.25484	-0.96901	-0.34293	0.6135	0.28001	-0.81485	-0.85575	-0.67642	0.18877	0.68586	0.6135	1.15778	0.02202	0.39956	0.02832	0.10697	1.18924	0.5726	0.91238	-0.03775	-0.76766
	24.4	0.05034	-0.96901	-0.95328	0.91867	0.28001	-1.12003	-0.55058	-0.67642	0.49394	1.60139	-0.30203	0.54743	0.02202	0.09438	-0.27686	-0.50338	0.27371	0.26742	-0.00315	-0.95328	-0.46248
	24.5	0.66069	-1.57936	-0.95328	0.91867	-0.02517	-0.81485	-0.55058	-0.67642	0.49394	2.82209	-0.60721	0.24225	-1.19868	-0.21079	-0.58204	-0.19821	-0.03146	-0.03775	-0.91867	-1.25846	-0.15731
	24.6	0.96587	-0.96901	-0.64811	0.6135	-0.33035	-0.50967	0.36495	-0.06607	0.18877	2.51691	0.00315	-0.67327	-1.19868	-0.51597	-1.19239	0.10697	0.27371	0.26742	-1.22385	-0.64811	0.14787
	24.7	0.96587	-0.35866	-0.34293	-0.30203	-0.63552	0.40585	0.36495	0.23911	-0.11641	1.29621	0.6135	-0.67327	0.02202	-0.21079	-0.88721	0.10697	0.27371	0.26742	-1.22385	-0.03775	0.14787
	24.8	0.66069	0.86204	-0.03775	-0.30203	-0.02517	0.40585	0.36495	0.54428	-0.42158	0.38068	0.30832	-0.06292	0.02202	0.39956	-1.19239	0.71732	-0.94699	-0.03775	-0.30832	-0.34293	0.14787
	24.9	0.66069	2.08274	0.26742	0.00315	-0.02517	0.10068	0.05978	0.84946	-0.72676	-0.22967	-0.91238	0.8526	0.02202	0.39956	-0.88721	0.71732	-0.64181	-0.64811	0.30203	-0.34293	0.14787
	25	0.35551	1.77757	0.26742	0.30832	-0.33035	0.10068	0.05978	0.23911	-0.42158	-0.84002	-0.91238	1.46296	-0.28315	-0.21079	-1.19239	0.10697	-0.33664	-1.25846	0.60721	0.5726	0.14787
	25.1	0.66069	0.86204	0.26742	0.91867	-0.63552	-0.50967	0.36495	0.23911	-0.72676	-0.84002	-0.60721	1.15778	-0.58833	-0.82114	-0.27686	-0.19821	0.27371	-0.64811	0.60721	0.5726	0.14787
	25.2	1.27104	0.25169	-0.03775	1.22385	-0.63552	-1.12003	0.05978	-0.06607	-0.72676	-1.1452	-0.91238	0.54743	-0.28315	-1.73667	0.63867	0.10697	0.27371	0.26742	0.60721	-0.03775	-0.46248
	25.3	0.35551	-0.66384	-0.64811	1.22385	-0.9407	-1.4252	-0.2454	-0.06607	-0.72676	-1.75555	-0.91238	-0.06292	-0.28315	-1.43149	0.63867	-0.19821	-0.03146	1.18295	0.60721	-0.95328	-0.46248
	25.4	-0.86519	-0.66384	-1.25846	1.52903	-0.63552	-0.81485	-0.85575	0.84946	-0.11641	-1.1452	-0.91238	-0.06292	-0.58833	-1.43149	0.94384	0.10697	-0.33664	1.18295	-0.00315	-1.25846	-0.46248
	25.5	-1.47554	-0.96901	-0.64811	1.52903	-0.63552	0.71103	-0.2454	0.84946	-0.42158	-0.22967	-0.30203	-0.06292	0.02202	-0.82114	1.24902	-0.19821	-0.33664	0.87777	-0.91867	-0.95328	-0.46248
	25.6	-0.56001	-0.96901	-0.03775	0.91867	-0.63552	1.62656	-0.2454	0.54428	-0.42158	-0.22967	0.30832	-0.06292	0.02202	0.39956	0.94384	-0.19821	-0.64181	1.18295	-1.22385	-0.95328	0.14787
	25.7	0.66069	-0.66384	0.87777	0.00315	-0.33035	1.32138	0.05978	0.54428	0.18877	-0.53484	0.00315	0.24225	-0.28315	0.09438	0.63867	-0.50338	-0.94699	1.18295	-1.22385	-0.34293	-0.15731
	25.8	0.35551	0.25169	0.87777	0.00315	-0.02517	0.71103	0.36495	0.54428	0.79912	-0.53484	0.30832	-0.3681	-0.58833	-0.82114	-0.58204	-0.19821	-0.64181	0.5726	-0.91867	-0.34293	-0.46248
	25.9	-0.56001	0.86204	-0.03775	-0.30203	0.28001	-0.2045	0.67013	0.23911	1.71465	-0.22967	0.30832	-0.3681	0.02202	-1.12632	-1.19239	-0.19821	-0.94699	0.26742	-0.6135	-0.34293	0.14787
	26	-0.86519	1.16722	-0.95328	-0.91238	0.89036	0.10068	0.05978	-0.37124	1.71465	-0.53484	0.00315	-0.3681	-0.28315	0.09438	-1.19239	0.10697	-1.25216	-0.03775	-0.30832	-0.95328	0.45304
	26.1	-0.56001	1.47239	-0.64811	-0.30203	0.28001	0.10068	-0.55058	-0.37124	1.40947	-0.53484	-0.30203	0.54743	0.02202	0.70474	-0.58204	-0.50338	-0.64181	-0.34293	-0.30832	-1.25846	0.75822
	26.2	-0.86519	0.86204	-0.64811	0.30832	0.58518	0.40585	-1.4661	-0.37124	0.79912	0.07551	0.00315	0.8526	0.3272	0.39956	-0.58204	-0.50338	-0.64181	0.26742	-0.00315	-0.95328	1.0634
	26.3	0.05034	0.25169	-0.64811	0.30832	0.89036	1.0162	-2.07645	-0.37124	-0.11641	0.99104	0.00315	0.54743	1.24273	-0.21079	-0.27686	-0.50338	-0.94699	0.5726	-0.30832	-0.03775	0.75822
	26.4	0.05034	0.55687	-0.03775	0.00315	0.89036	0.71103	-1.4661	-0.37124	-0.42158	1.29621	0.00315	0.54743	0.63237	-0.21079	0.33349	0.41214	-1.25216	0.5726	-0.6135	0.26742	0.14787
	26.5	0.05034	-0.05349	0.26742	-0.30203	-0.02517	0.71103	-1.16093	-0.06607	0.49394	0.99104	-0.30203	0.8526	-0.58833	-0.82114	-0.58204	1.0225	-1.86252	-0.34293	-0.00315	0.87777	-0.15731
	26.6	-0.25484	-0.35866	-0.03775	0.30832	-0.63552	0.10068	-0.85575	-0.9816	0.79912	0.38068	-0.30203	0.54743	-1.19868	-1.12632	-0.88721	0.41214	-1.25216	-1.25846	0.30203	0.5726	-1.07283
	26.7	-0.56001	-0.35866	-0.03775	0.30832	-1.24587	0.40585	-0.85575	-0.37124	0.79912	0.07551	0.00315	0.24225	-0.58833	-0.82114	-0.88721	0.41214	-0.64181	-0.64811	0.91238	-0.03775	-1.68319
	26.8	-0.56001	-0.35866	0.26742	0.30832	-0.9407	0.10068	-0.2454	0.23911	0.49394	-0.22967	-0.30203	0.24225	-0.8935	-0.21079	-0.88721	0.71732	-0.03146	0.26742	1.21756	-0.03775	-1.68319
	26.9	0.35551	-0.66384	-0.03775	-0.6072	-0.33035	0.71103	0.67013	-0.37124	-0.11641	-0.53484	-1.21756	-0.97845	-0.28315	0.09438	0.02832	0.71732	-0.64181	0.5726	0.91238	0.26742	-1.07283
	27	0.96587	-1.27419	-0.03775	-0.6072	-0.63552	0.40585	1.28048	-0.37124	-0.11641	-0.84002	-0.91238	-0.67327	0.02202	-0.51597	0.33349	1.0225	-0.33664	0.26742	0.30203	0.26742	-0.46248
	27.1	0.96587	-0.96901	-0.34293	-0.30203	-0.9407	-0.2045	0.9753	-0.9816	-0.42158	0.38068	-0.60721	-0.67327	0.3272	-0.51597	0.63867	0.10697	0.57889	-0.34293	0.60721	-0.34293	0.45304
	27.2	0.96587	-0.66384	-0.34293	0.91867	-1.24587	-0.50967	0.67013	-0.9816	-0.72676	0.38068	0.00315	-0.06292	0.63237	0.09438	0.02832	-0.19821	1.18924	-0.95328	0.60721	-0.03775	1.36857
	27.3	0.35551	0.55687	-0.64811	0.91867	-0.9407	-0.2045	-0.2454	-0.9816	-0.42158	0.38068	0.00315	0.54743	0.63237	-0.21079	0.33349	-0.19821	1.49442	-1.56363	0.60721	-0.34293	0.45304
	27.4	0.05034	0.86204	-0.64811	1.22385	0.28001	-0.50967	-0.55058	-0.06607	0.18877	-0.22967	0.00315	1.15778	0.02202	0.09438	0.33349	0.10697	0.57889	-0.64811	0.30203	0.26742	-0.15731
	27.5	-0.86519	1.16722	-0.34293	0.6135	1.19553	-0.50967	-0.2454	0.23911	0.49394	0.07551	0.6135	0.54743	-0.8935	0.39956	0.33349	0.10697	0.27371	-0.03775	-0.30832	0.26742	-0.46248
	27.6	-0.86519	0.86204	-0.34293	0.30832	1.19553	-0.2045	-0.2454	0.84946	1.1043	0.07551	0.6135	-0.06292	-1.19868	0.09438	0.02832	-0.19821	0.88407	-0.03775	-0.6135	-0.03775	-0.46248
	27.7	-0.56001	-0.96901	0.87777	-0.30203	1.19553	-0.2045	-0.2454	0.84946	0.18877	0.07551	0.30832	-0.3681	-0.8935	0.09438	-0.27686	-0.80856	1.49442	-0.34293	-0.30832	-0.03775	0.14787
	27.8	-0.56001	-2.18972	0.87777	0.30832	1.19553	0.40585	-1.16093	0.54428	0.18877	-0.53484	0.30832	-0.06292	-0.58833	-0.51597	0.02832	-0.80856	1.49442	-0.95328	-0.30832	-0.03775	0.75822
	27.9	-0.25484	-1.88454	1.18295	0.30832	0.58518	0.71103	-1.77128	0.84946	0.18877	-1.45037	0.30832	0.54743	-0.28315	-0.51597	-0.27686	-0.19821	0.57889	-0.95328	0.30203	-0.03775	0.45304
	28	-0.86519	-0.96901	0.87777	-0.30203	-0.63552	0.71103	-0.55058	0.54428	-0.11641	-1.1452	0.91867	0.8526	-0.8935	-0.82114	-0.58204	0.10697	0.88407	-0.64811	1.21756	0.5726	-0.15731
	28.1	-0.86519	0.86204	0.26742	-0.6072	-1.55105	0.71103	0.9753	0.54428	0.79912	-0.53484	0.30832	0.54743	-0.28315	-0.21079	-0.27686	0.10697	0.57889	-0.34293	0.91238	0.26742	-0.46248
	28.2	-0.56001	1.77757	-0.34293	-0.6072	-1.85622	0.10068	0.67013	0.23911	0.18877	-0.53484	0.00315	0.8526	-0.28315	-0.21079	0.33349	-0.50338	-0.33664	0.5726	1.21756	0.5726	-0.76766
	28.3	-0.86519	1.47239	-0.03775	-0.30203	-1.24587	-0.81485	0.36495	-0.06607	-0.11641	-0.22967	-0.30203	0.54743	-0.28315	-0.21079	0.02832	-1.41891	-0.33664	1.18295	-0.00315	-0.03775	-0.15731
	28.4	0.05034	0.86204	-0.34293	-0.30203	-0.33035	-1.73038	0.36495	0.23911	0.49394	0.38068	-0.30203	-0.97845	0.02202	0.39956	-0.27686	-1.11373	-0.33664	0.87777	-0.6135	-0.34293	-0.15731
	28.5	0.35551	0.86204	-1.25846	-0.30203	-0.63552	-1.12003	0.36495	0.54428	0.18877	0.38068	-0.30203	-1.5888	0.3272	0.70474	-0.27686	-0.80856	-0.33664	0.5726	-0.91867	0.5726	0.14787
	28.6	0.66069	0.55687	-0.95328	-0.91238	-0.02517	-0.50967	0.67013	0.84946	0.79912	-0.22967	-0.30203	-1.28363	0.3272	0.70474	0.63867	0.10697	-0.64181	0.5726	-0.6135	0.5726	0.14787
	28.7	0.05034	0.55687	-0.95328	-0.91238	-0.33035	0.71103	0.36495	0.23911	0.18877	-0.53484	0.30832	-0.67327	0.63237	0.09438	1.24902	0.10697	-0.94699	-0.03775	-0.00315	0.5726	-0.15731
	28.8	-0.25484	0.55687	-0.34293	0.30832	-0.33035	1.0162	-0.55058	-0.67642	-0.11641	-0.53484	0.6135	-0.06292	0.63237	-0.21079	0.33349	0.41214	-0.33664	-0.03775	0.30203	-0.34293	-0.46248
	28.9	0.35551	0.55687	0.26742	0.91867	-0.63552	0.40585	-0.85575	-0.9816	-0.42158	0.68586	0.91867	1.15778	0.3272	0.09438	0.63867	0.41214	0.27371	-0.03775	-0.30832	-0.34293	-0.15731
	29	0.66069	-0.05349	0.26742	0.6135	-0.33035	0.10068	-0.55058	-0.9816	-0.72676	0.99104	0.30832	1.46296	-0.58833	0.39956	1.24902	0.71732	0.57889	0.26742	-0.30832	-0.03775	-0.46248
	29.1	0.66069	0.55687	-0.34293	-0.30203	-0.02517	-0.50967	-0.55058	-0.9816	-0.42158	1.29621	-0.60721	-0.06292	-0.58833	0.09438	1.24902	1.0225	0.57889	0.26742	-0.6135	0.87777	-0.46248
	29.2	0.66069	0.25169	-0.64811	-0.6072	0.58518	-0.81485	0.67013	-0.67642	-0.11641	0.68586	-0.91238	-0.97845	0.3272	-0.21079	0.33349	0.71732	0.57889	0.87777	-0.00315	0.87777	0.45304
	29.3	-0.86519	-0.05349	-0.64811	-0.30203	1.19553	-0.81485	0.9753	-0.37124	-0.11641	0.38068	-0.60721	-1.5888	1.5479	-0.51597	-0.27686	0.41214	0.27371	-0.03775	-0.00315	0.5726	1.36857
	29.4	-1.47554	-0.66384	-0.03775	-0.30203	0.89036	-0.81485	1.58566	-0.9816	0.18877	-0.22967	0.00315	-0.97845	1.5479	-0.82114	-0.88721	0.71732	-0.33664	-0.64811	0.30203	0.26742	1.36857
	29.5	-1.17036	-0.96901	0.26742	-0.30203	-0.02517	-1.73038	0.9753	-0.67642	0.49394	-0.84002	-0.30203	-0.3681	0.63237	-1.12632	-1.19239	0.41214	-0.03146	-0.34293	0.30203	-0.34293	1.36857
	29.6	-1.17036	-0.35866	0.5726	-0.6072	0.28001	-1.73038	0.67013	-0.37124	0.49394	-0.53484	0.00315	-0.67327	0.3272	-1.12632	-1.19239	0.10697	-0.33664	-0.64811	-0.00315	-0.95328	0.45304
	29.7	-0.56001	0.55687	1.18295	-0.6072	0.28001	-1.12003	0.9753	-0.67642	0.18877	-0.22967	0.30832	-0.3681	-0.58833	-0.51597	-0.88721	0.10697	-0.03146	-0.03775	0.30203	-1.25846	-0.76766
	29.8	-0.25484	0.86204	0.5726	0.30832	-0.02517	-0.2045	0.9753	-0.06607	0.18877	0.07551	1.22385	-0.06292	-0.58833	0.39956	-0.88721	0.10697	0.88407	-0.64811	0.60721	-1.25846	-0.15731
	29.9	-0.25484	0.55687	-0.34293	0.6135	-0.33035	-0.2045	0.67013	0.84946	-0.42158	0.68586	1.52902	0.24225	-0.28315	0.70474	-0.58204	0.71732	1.18924	-0.64811	0.60721	-0.03775	1.36857
	30	-0.25484	-0.05349	-0.34293	0.91867	0.28001	0.10068	0.05978	0.84946	0.18877	0.68586	1.52902	0.24225	-0.28315	0.09438	0.33349	0.71732	0.57889	-0.34293	-0.00315	1.18295	2.58927
	30.1	0.66069	-0.35866	-0.34293	1.22385	0.58518	0.10068	0.05978	-0.67642	1.40947	1.60139	1.22385	-0.06292	0.02202	-1.12632	0.02832	0.41214	0.88407	0.26742	-0.30832	1.18295	1.97892
	30.2	1.27104	-0.96901	0.5726	1.52903	-0.02517	0.10068	0.05978	-0.9816	1.40947	1.60139	0.00315	-0.06292	-0.28315	-0.82114	1.24902	0.41214	1.79959	1.18295	-0.91867	0.26742	1.0634
	30.3	0.05034	-1.57936	1.18295	1.22385	-0.02517	0.40585	-0.55058	-1.28677	0.49394	0.68586	-0.30203	-0.67327	-0.58833	-0.82114	0.63867	0.10697	1.79959	1.18295	-0.6135	-0.34293	-0.15731
	30.4	0.05034	-0.66384	0.87777	0.30832	-0.02517	-0.2045	-0.55058	-1.28677	0.18877	-0.22967	-0.60721	-0.97845	0.3272	-0.51597	0.02832	-0.19821	1.49442	-0.03775	-0.6135	-0.95328	-0.46248
	30.5	0.05034	-0.35866	-0.64811	-0.30203	-0.33035	0.10068	-1.16093	-0.37124	-0.42158	-1.45037	-0.60721	-1.5888	0.63237	-0.51597	-0.27686	0.41214	0.88407	-0.03775	-0.6135	-0.34293	-0.76766
	30.6	0.05034	-0.05349	-1.25846	-0.30203	-0.63552	0.40585	-0.55058	0.54428	-0.11641	-1.45037	0.30832	-0.97845	0.3272	-0.51597	0.02832	0.41214	0.27371	0.26742	-0.30832	-0.34293	-0.76766
	30.7	0.96587	0.25169	-1.56363	0.00315	-0.63552	0.71103	-1.16093	0.84946	0.18877	-1.45037	0.00315	0.54743	0.02202	-0.21079	0.33349	0.41214	0.57889	0.87777	-0.00315	-0.03775	-0.76766
	30.8	0.66069	0.86204	-0.95328	0.6135	-0.33035	1.62656	-0.85575	0.84946	0.79912	-1.45037	0.00315	1.15778	0.02202	-0.21079	0.63867	1.0225	0.88407	0.5726	0.30203	-0.95328	-0.15731
	30.9	0.35551	0.55687	-0.34293	0.6135	-0.02517	1.62656	-0.55058	0.54428	0.79912	-0.84002	0.91867	1.15778	0.93755	-0.51597	0.02832	1.63285	0.27371	-0.34293	-0.00315	-0.95328	0.75822
	31	-0.25484	-0.05349	0.26742	0.30832	-0.9407	1.62656	0.05978	-0.37124	0.49394	-0.53484	0.6135	1.46296	1.85308	0.09438	0.33349	1.93802	-0.64181	-0.34293	0.91238	-0.34293	1.36857
	31.1	0.05034	-0.96901	0.87777	-0.30203	-0.02517	1.0162	0.36495	-0.06607	0.79912	0.07551	-0.30203	0.54743	1.24273	-0.51597	0.33349	0.71732	-0.94699	-0.34293	0.91238	0.26742	1.0634
	31.2	0.35551	-0.96901	0.87777	-0.6072	1.19553	1.0162	0.67013	0.23911	-0.72676	0.68586	-0.91238	0.24225	0.93755	-0.21079	0.33349	0.41214	-0.33664	-0.03775	0.60721	-0.03775	0.75822
	31.3	0.35551	-1.27419	0.26742	-1.21756	1.19553	0.40585	0.67013	0.23911	-1.33711	0.68586	-0.91238	-0.3681	0.02202	0.09438	0.33349	0.41214	-0.33664	0.87777	-0.91867	0.26742	0.14787
	31.4	0.05034	-1.27419	-0.64811	-1.52273	0.58518	0.10068	0.36495	-0.06607	-0.72676	0.68586	0.00315	-0.3681	-0.28315	0.39956	0.94384	-0.19821	-0.64181	0.87777	-1.22385	-0.03775	-0.46248
	31.5	0.35551	-0.96901	-0.64811	-1.82791	-0.33035	-0.2045	-0.2454	-0.9816	-0.72676	-0.53484	0.6135	-0.97845	-0.58833	1.00991	0.63867	0.10697	-0.64181	1.18295	-0.91867	-0.34293	0.14787
	31.6	0.35551	-0.66384	-0.64811	-1.21756	-1.24587	-0.81485	-0.2454	-0.9816	-1.33711	-0.53484	0.6135	-0.97845	-0.28315	0.70474	0.94384	-0.19821	-0.33664	0.5726	-0.6135	-0.03775	0.14787
	31.7	1.27104	-0.35866	-0.64811	-0.91238	-1.24587	-0.81485	0.36495	-0.37124	-1.64229	-0.22967	0.6135	-0.67327	-0.28315	1.31509	0.94384	-0.19821	0.57889	-0.03775	-0.30832	-0.03775	-0.15731
	31.8	0.66069	-0.05349	-1.25846	-0.6072	-1.24587	-0.50967	0.9753	1.45981	-1.64229	0.07551	-0.30203	-0.06292	0.02202	1.92544	0.02832	1.0225	-0.03146	-0.34293	-0.6135	-0.03775	-0.15731
	31.9	0.35551	0.86204	-0.95328	0.30832	-0.33035	-0.50967	0.05978	2.37534	-1.33711	0.07551	-0.30203	-1.28363	1.24273	2.23061	-0.88721	1.0225	-0.64181	-0.03775	-0.91867	0.5726	-0.76766
	32	-0.86519	0.86204	-0.03775	0.30832	-0.33035	-0.81485	-0.85575	1.45981	-0.11641	0.07551	-0.30203	-1.28363	1.85308	1.00991	-0.88721	0.41214	-0.64181	-0.34293	-0.6135	0.5726	-1.37801
	32.1	-0.86519	0.86204	0.87777	0.00315	-0.33035	-0.2045	-1.4661	0.23911	0.49394	0.38068	0.00315	-0.97845	1.85308	-0.21079	-0.88721	-0.50338	-1.25216	0.26742	-0.6135	1.18295	-1.07283
	32.2	-0.25484	0.55687	0.5726	-0.6072	-0.02517	0.71103	-1.4661	-0.67642	0.49394	0.99104	0.00315	-0.06292	1.24273	-0.21079	-0.88721	-0.80856	-1.86252	0.87777	-0.91867	0.5726	-0.76766
	32.3	0.35551	-0.35866	0.5726	-0.91238	0.89036	0.71103	-0.85575	-0.37124	-0.72676	0.68586	-0.30203	0.24225	-0.28315	0.09438	-1.19239	-0.80856	-1.25216	0.87777	-0.91867	0.26742	-1.07283
	32.4	0.96587	-0.96901	0.26742	-1.52273	0.89036	0.40585	-0.55058	0.23911	-1.33711	0.68586	-0.60721	0.54743	-0.8935	-0.51597	-0.88721	-1.41891	-0.33664	0.5726	-0.91867	-0.64811	-1.07283
	32.5	0.66069	-1.27419	-0.64811	-0.6072	0.89036	-0.2045	-0.55058	0.23911	-1.33711	0.07551	-0.60721	1.46296	-0.8935	-0.21079	-0.88721	-1.41891	-0.03146	0.5726	-0.30832	-0.34293	-0.76766
	32.6	0.05034	-0.35866	-0.64811	0.30832	0.89036	-0.2045	-0.55058	0.23911	-1.94746	0.07551	-0.30203	1.15778	-0.28315	0.09438	0.02832	-1.11373	0.27371	0.5726	-0.00315	0.87777	-0.46248
	32.7	0.66069	-0.35866	-0.34293	0.00315	1.50071	0.10068	0.36495	-0.06607	-1.33711	-0.53484	0.6135	0.8526	0.02202	0.09438	0.94384	-0.50338	0.27371	0.5726	-0.6135	1.48813	0.14787
	32.8	0.35551	-0.05349	-0.03775	-0.30203	1.50071	0.40585	0.67013	0.23911	-0.72676	0.07551	1.22385	-0.3681	0.63237	-0.21079	1.24902	-0.80856	-0.03146	0.5726	-0.30832	0.5726	0.75822
	32.9	0.66069	0.25169	0.5726	-0.30203	2.11106	0.10068	0.9753	0.54428	0.79912	0.07551	0.91867	-0.3681	0.93755	-0.51597	1.24902	-0.50338	-0.33664	0.26742	0.30203	0.26742	1.0634
	33	0.35551	0.86204	0.5726	0.00315	1.80589	0.10068	0.9753	0.23911	1.71465	-0.53484	0.6135	-0.3681	0.93755	-0.51597	1.55419	-0.80856	-0.33664	-0.03775	0.60721	-0.03775	1.0634
	33.1	0.05034	0.86204	0.87777	-0.30203	1.50071	0.10068	1.28048	-0.06607	0.79912	-1.45037	0.6135	-0.3681	0.93755	-0.21079	0.94384	-0.50338	0.27371	-0.03775	0.91238	-0.34293	0.45304
	33.2	-0.25484	0.55687	0.26742	0.00315	0.58518	0.40585	1.58566	-0.06607	0.18877	-0.53484	0.30832	-0.67327	0.63237	-0.21079	0.33349	-0.50338	0.88407	-0.34293	1.52273	-0.03775	-0.46248
	33.3	-0.25484	-0.05349	0.5726	0.00315	0.28001	-0.2045	0.67013	-0.37124	-0.42158	-0.22967	0.6135	0.24225	0.3272	-0.21079	0.33349	-0.19821	0.88407	-0.34293	1.52273	0.26742	-1.07283
	33.4	-0.25484	-0.05349	0.26742	0.30832	0.28001	-0.81485	1.28048	-0.06607	-0.11641	0.68586	0.30832	0.24225	-0.58833	0.39956	0.33349	-0.80856	-0.03146	-0.34293	0.30203	-0.34293	-1.98836
	33.5	0.05034	-1.27419	0.5726	0.30832	-0.33035	-0.50967	1.28048	0.84946	0.18877	1.29621	0.00315	0.54743	-0.58833	1.62026	0.02832	-0.80856	-0.94699	-0.34293	-0.00315	-0.95328	-1.68319
	33.6	0.35551	-0.35866	0.5726	0.91867	-0.9407	-0.50967	0.9753	1.15463	-0.11641	0.99104	-0.60721	0.54743	-0.28315	2.23061	0.63867	-0.50338	-0.94699	-0.03775	-0.30832	-1.56363	-0.46248
	33.7	0.35551	0.25169	0.26742	1.52903	-1.24587	-0.2045	0.67013	0.84946	-0.42158	0.07551	-1.21756	0.54743	0.02202	2.84097	0.94384	-0.19821	-0.94699	0.26742	-0.6135	-0.95328	0.45304
	33.8	-0.25484	1.16722	-0.03775	1.22385	-1.24587	-0.2045	0.05978	0.84946	-0.42158	-0.84002	-0.60721	0.8526	-0.28315	2.53579	0.63867	-0.50338	-0.64181	1.18295	0.30203	-0.03775	0.14787
	33.9	0.05034	0.86204	-0.34293	0.30832	-0.33035	-0.50967	0.36495	0.84946	-0.42158	-1.45037	0.30832	1.46296	-0.28315	1.31509	0.02832	0.10697	-0.33664	1.18295	0.60721	0.5726	0.45304
	34	0.05034	1.16722	-0.34293	0.00315	-0.02517	-0.2045	0.9753	0.54428	-0.11641	-0.84002	0.30832	0.54743	-0.8935	1.62026	-1.19239	0.10697	-0.94699	0.26742	-0.00315	0.87777	0.45304
	34.1	0.05034	0.55687	0.5726	-0.6072	-0.02517	-0.2045	0.05978	-0.67642	0.18877	0.38068	0.00315	0.24225	-0.28315	0.39956	-1.19239	0.10697	-0.94699	-0.34293	0.30203	0.5726	0.45304
	34.2	0.05034	-0.05349	0.87777	-0.91238	-0.02517	-0.50967	-0.85575	-0.9816	0.49394	1.29621	-0.60721	-0.06292	-0.28315	-0.51597	-0.58204	0.10697	-0.33664	0.26742	0.60721	-0.34293	0.45304
	34.3	-0.25484	-0.35866	0.87777	-0.91238	0.28001	-0.2045	-0.85575	-1.28677	0.79912	1.29621	-0.91238	0.24225	-0.58833	-0.21079	-0.58204	0.71732	-0.33664	-0.03775	0.91238	-1.25846	0.14787
	34.4	0.05034	0.25169	0.26742	-0.6072	0.28001	0.40585	0.05978	-1.28677	0.18877	0.38068	-0.30203	0.54743	-1.19868	0.09438	-0.58204	0.41214	0.27371	-0.03775	0.91238	-0.64811	0.45304
	34.5	-0.25484	0.55687	-0.03775	0.30832	0.28001	0.71103	0.36495	-0.9816	-0.72676	-0.22967	-0.60721	0.54743	-2.11421	0.09438	0.63867	0.10697	0.57889	-0.34293	0.30203	-0.03775	-0.15731
	34.6	-0.25484	-0.05349	0.87777	0.91867	-0.33035	-0.2045	0.05978	-0.06607	-0.72676	-0.22967	-0.91238	0.24225	-2.72456	-0.51597	0.63867	-0.19821	-0.03146	-0.95328	-0.6135	0.5726	-0.15731
	34.7	-0.56001	-0.66384	1.18295	1.52903	-0.9407	-0.2045	-0.85575	1.15463	-0.11641	-0.53484	-1.52273	-0.3681	-1.80903	-1.12632	0.02832	-0.50338	0.27371	-1.86881	-0.6135	0.26742	-0.15731
	34.8	-0.25484	-0.35866	0.87777	1.22385	-0.63552	-0.50967	-1.16093	1.15463	-0.11641	-0.22967	-1.52273	-1.28363	-0.58833	-1.12632	0.02832	-1.11373	-0.03146	-1.86881	0.60721	-0.34293	-0.46248
	34.9	0.35551	-0.35866	-0.03775	1.22385	0.28001	-0.81485	-0.55058	0.54428	-0.11641	0.07551	-1.21756	-1.5888	0.63237	-0.82114	-0.88721	-0.19821	0.27371	-0.95328	1.21756	-0.95328	-0.46248
	35	-0.25484	-0.35866	-0.64811	0.91867	1.19553	-0.50967	0.36495	0.54428	0.18877	-0.22967	-0.30203	-0.67327	0.3272	-1.43149	-0.88721	0.10697	-0.64181	-0.95328	1.21756	-0.03775	-0.15731
	35.1	-0.25484	-0.35866	-0.64811	0.6135	1.19553	-0.2045	0.05978	0.54428	-0.11641	-0.22967	0.00315	-0.67327	0.3272	-1.12632	-0.88721	0.10697	-0.94699	-0.95328	0.60721	0.5726	0.45304
	35.2	0.05034	-0.35866	-0.03775	0.91867	-0.02517	0.71103	-0.55058	0.54428	-0.42158	0.07551	0.91867	0.24225	0.02202	0.09438	-0.27686	-0.50338	-0.33664	-0.03775	-0.6135	0.5726	0.45304
	35.3	0.35551	-0.05349	0.26742	0.00315	-0.9407	1.32138	-0.55058	0.23911	-0.72676	-0.22967	0.91867	0.54743	0.02202	0.39956	0.63867	-0.80856	0.88407	0.5726	-1.52903	0.5726	-0.46248
	35.4	0.35551	-0.35866	0.5726	-0.6072	-1.55105	0.71103	0.36495	-0.06607	-0.11641	-0.22967	0.91867	0.54743	0.3272	0.09438	0.63867	-0.50338	1.79959	-0.03775	-0.91867	0.26742	-0.46248
	35.5	0.66069	0.25169	0.26742	-0.91238	-1.24587	-0.2045	0.9753	-0.06607	-0.42158	0.68586	0.30832	0.8526	0.3272	0.09438	0.33349	0.41214	2.40994	-0.03775	-0.91867	-0.03775	-0.15731
	35.6	0.96587	0.55687	-0.34293	0.00315	-0.02517	0.10068	0.67013	0.23911	-0.11641	0.99104	0.30832	0.54743	0.63237	-0.21079	-0.58204	0.71732	2.10477	-0.64811	-0.91867	-0.64811	0.45304
	35.7	0.96587	-0.05349	-0.34293	0.30832	0.89036	-0.2045	0.67013	0.23911	-0.11641	0.99104	1.22385	0.54743	1.24273	-0.51597	-0.88721	0.41214	0.88407	-0.95328	-0.30832	-0.95328	0.75822
	35.8	0.35551	0.55687	-0.34293	0.6135	0.89036	-0.50967	0.9753	0.23911	0.18877	0.07551	1.8342	-0.06292	1.5479	-0.82114	-0.27686	0.41214	-0.03146	-0.95328	0.30203	-0.34293	1.0634
	35.9	0.66069	-0.35866	-0.95328	0.6135	0.58518	-0.81485	0.9753	0.84946	0.79912	-0.84002	2.13938	-0.3681	1.24273	-0.51597	0.63867	-0.19821	-0.33664	-0.95328	0.30203	-0.95328	1.0634
	36	0.35551	-0.35866	-0.64811	0.00315	0.28001	0.10068	0.05978	0.84946	0.79912	-1.1452	1.22385	-0.67327	0.02202	-0.21079	0.02832	-0.50338	-0.03146	-0.34293	0.91238	-0.34293	1.0634
	36.1	0.05034	-0.05349	-0.95328	0.30832	-0.02517	0.10068	-0.2454	0.84946	-0.11641	-1.1452	0.00315	-0.06292	0.02202	-0.51597	-0.27686	-0.50338	0.27371	-0.03775	1.21756	0.5726	0.75822
	36.2	-0.56001	-0.66384	-1.25846	0.6135	-0.02517	0.10068	-0.55058	-0.06607	-0.11641	-1.1452	0.00315	0.24225	0.3272	-0.21079	-0.58204	-0.50338	0.57889	0.26742	1.21756	1.48813	0.45304
	36.3	0.35551	-1.27419	-1.25846	0.6135	-0.33035	-0.50967	-0.55058	-0.37124	0.18877	-0.84002	0.30832	0.24225	0.3272	-0.21079	-0.27686	-0.50338	-0.03146	-0.03775	1.82791	1.48813	0.45304
	36.4	1.27104	-1.57936	-0.34293	-0.6072	-0.02517	-0.81485	0.05978	-0.67642	0.79912	-0.53484	0.6135	0.24225	0.3272	0.70474	-0.58204	-0.80856	0.57889	-0.03775	1.52273	0.5726	1.0634
	36.5	0.35551	-0.96901	-0.03775	-1.21756	-0.02517	-0.81485	0.67013	-0.9816	0.49394	-0.22967	0.6135	0.54743	-0.28315	0.09438	-0.88721	-0.50338	0.27371	-0.03775	1.82791	-0.64811	1.0634
	36.6	-0.25484	-0.35866	-0.34293	-0.91238	-0.33035	-0.2045	0.67013	-0.9816	0.18877	0.38068	1.52902	0.24225	-0.58833	-1.12632	-0.88721	0.10697	-0.33664	-0.34293	0.30203	-0.95328	1.67375
	36.7	-0.86519	-0.05349	-0.64811	-0.91238	-0.63552	-0.2045	0.67013	-0.67642	0.18877	0.99104	0.6135	-0.97845	-1.19868	-2.04185	-0.88721	1.0225	-0.33664	-0.64811	-0.6135	-1.56363	1.36857
	36.8	-1.17036	0.25169	-0.64811	0.00315	-0.63552	0.40585	0.36495	-0.37124	-0.11641	0.68586	-0.30203	-0.67327	-1.50386	-1.43149	-0.58204	1.0225	-0.03146	-0.64811	-1.22385	-1.56363	1.36857
	36.9	-0.86519	-0.35866	-0.34293	0.30832	-0.33035	1.0162	0.36495	-0.06607	-0.11641	0.99104	-0.60721	-0.3681	-1.19868	-0.82114	0.63867	1.63285	1.49442	-0.64811	-0.6135	-1.25846	0.75822
	37	0.05034	-0.35866	-0.03775	0.6135	-0.33035	0.71103	0.67013	0.23911	0.18877	0.68586	-0.91238	-0.3681	-1.19868	-0.51597	1.24902	0.71732	1.49442	-0.64811	0.91238	-0.64811	-0.15731
	37.1	0.05034	-0.96901	-0.34293	-0.30203	0.28001	1.0162	0.67013	-0.06607	-0.11641	0.99104	-0.91238	-0.06292	-0.58833	-0.51597	0.63867	-0.19821	1.49442	-0.64811	0.91238	-0.34293	0.45304
	37.2	0.05034	-1.27419	-0.64811	-0.30203	0.28001	0.10068	0.67013	-0.06607	-0.11641	1.60139	-0.30203	0.8526	-0.8935	-0.51597	0.02832	-0.80856	0.88407	-0.64811	-0.00315	-0.34293	0.75822
	37.3	0.05034	-1.27419	-0.95328	-0.6072	0.28001	0.10068	0.9753	-0.37124	0.18877	1.29621	-0.91238	1.15778	-1.50386	-0.51597	-1.19239	-1.11373	0.88407	-0.03775	-0.91867	-0.64811	-0.15731
	37.4	0.05034	-0.96901	-0.34293	0.00315	-0.9407	0.40585	0.9753	0.23911	0.18877	0.68586	-1.52273	1.46296	-1.19868	-0.51597	-1.19239	-0.50338	0.27371	0.5726	-1.22385	-0.95328	-0.76766
	37.5	0.05034	-0.96901	-0.34293	0.91867	-0.9407	1.0162	0.05978	0.54428	1.1043	-0.84002	-1.21756	0.8526	-1.50386	-0.82114	0.02832	0.10697	0.27371	0.87777	-1.52903	-0.64811	-1.37801
	37.6	0.05034	-0.66384	-0.34293	0.6135	-0.33035	0.40585	-0.85575	0.54428	1.1043	-2.06072	-0.60721	1.46296	-0.58833	-0.21079	0.33349	0.10697	0.57889	-0.03775	-1.52903	-1.56363	-1.07283
	37.7	-0.25484	-1.27419	-0.64811	0.6135	0.28001	0.40585	-1.4661	0.84946	1.1043	-2.3659	0.30832	1.76813	0.93755	-0.51597	0.33349	-0.19821	0.88407	-1.25846	-0.00315	-1.25846	-0.15731
	37.8	-0.25484	-0.66384	-0.03775	0.30832	-0.02517	0.40585	-1.4661	1.15463	0.49394	-1.75555	0.91867	1.15778	1.24273	0.09438	0.02832	-0.50338	0.27371	-0.95328	0.91238	-0.03775	-0.46248
	37.9	-0.25484	-0.35866	0.5726	-0.91238	0.28001	0.40585	-0.85575	1.15463	-0.72676	-1.1452	0.30832	0.54743	1.24273	0.39956	0.02832	-0.19821	0.27371	-0.34293	1.52273	0.87777	-0.76766
	38	0.35551	-0.96901	0.5726	-0.6072	0.28001	0.40585	-0.2454	1.15463	-0.42158	-0.22967	0.00315	-0.3681	-0.28315	0.70474	-0.88721	-0.50338	-0.64181	-0.03775	1.52273	1.18295	-1.07283
	38.1	0.05034	-0.96901	0.26742	-0.6072	-0.02517	1.32138	0.36495	0.84946	0.18877	-0.22967	-0.30203	-0.97845	-0.58833	0.39956	-0.58204	0.41214	-0.94699	0.26742	1.82791	1.7933	-1.37801
	38.2	0.35551	-0.35866	-0.03775	-0.30203	-0.33035	1.0162	-0.2454	0.54428	0.18877	-0.53484	-0.30203	-1.28363	-0.28315	0.09438	0.33349	0.41214	-0.33664	-0.03775	1.52273	1.18295	-0.76766
	38.3	0.05034	0.25169	-0.34293	-0.6072	-0.02517	1.32138	-0.2454	-0.06607	0.18877	-0.53484	0.30832	-0.67327	0.63237	-1.43149	0.94384	0.41214	0.88407	-0.34293	0.60721	1.7933	-0.76766
	38.4	-0.25484	0.86204	-0.03775	0.00315	0.28001	0.71103	-0.55058	-0.67642	0.18877	-0.22967	1.22385	-0.06292	0.3272	-1.12632	0.94384	-0.19821	0.88407	-0.34293	-0.6135	1.7933	-1.07283
	38.5	-0.56001	1.47239	-0.34293	0.30832	0.89036	0.10068	-0.2454	-0.9816	-0.72676	-0.22967	1.52902	0.24225	0.02202	-1.12632	0.33349	0.10697	0.88407	-0.95328	-1.52903	1.7933	-0.76766
	38.6	-0.86519	0.86204	-0.64811	0.00315	0.89036	-0.81485	-0.2454	-1.28677	-0.72676	-0.53484	1.52902	0.24225	-1.19868	-0.21079	0.02832	0.71732	0.57889	-0.95328	-1.22385	1.18295	-0.46248
	38.7	-0.56001	0.25169	-0.64811	-0.6072	-0.02517	-0.81485	-0.55058	-0.67642	-1.03193	-0.53484	1.22385	-0.06292	-0.8935	0.09438	-0.27686	0.71732	0.57889	-0.95328	-0.6135	-0.64811	-0.46248
	38.8	0.35551	-0.96901	-0.03775	-0.91238	-0.33035	-1.12003	-0.85575	0.23911	-1.03193	-0.53484	0.6135	-1.28363	-0.8935	0.70474	0.63867	0.71732	0.27371	-0.95328	-0.00315	-1.86881	-0.15731
	38.9	0.35551	-0.96901	0.26742	-0.91238	-0.02517	-0.50967	-0.85575	-0.06607	-0.72676	-0.22967	0.6135	-1.28363	-0.8935	-0.21079	1.24902	0.10697	-0.03146	-0.64811	0.60721	-1.56363	-0.15731
	39	-0.56001	-0.35866	0.26742	0.00315	1.19553	0.10068	-0.2454	-0.67642	-1.03193	0.38068	1.22385	-0.3681	0.3272	-1.12632	0.63867	0.10697	0.57889	-0.34293	-0.6135	-0.95328	-0.76766
	39.1	-1.47554	0.25169	-0.34293	0.00315	0.89036	0.40585	0.36495	-0.37124	-1.33711	0.68586	0.91867	-0.3681	0.63237	-1.12632	-0.27686	-0.50338	0.57889	-0.03775	-1.52903	-0.03775	-0.76766
	39.2	-1.78072	0.25169	-0.34293	0.00315	0.28001	-0.2045	0.67013	-0.67642	-0.72676	0.38068	0.00315	0.54743	1.24273	-1.12632	-1.19239	0.10697	1.18924	-0.03775	-2.13938	-0.95328	-0.15731
	39.3	-1.17036	-0.05349	-0.34293	0.6135	-0.02517	-0.50967	0.67013	-0.67642	-0.11641	0.07551	-0.91238	0.54743	1.5479	-1.12632	-1.19239	0.71732	0.57889	-0.34293	-1.8342	-1.86881	0.75822
	39.4	-0.25484	-0.66384	0.26742	0.91867	-0.02517	0.10068	0.9753	-1.28677	-0.11641	-0.53484	-0.91238	1.15778	0.93755	-0.51597	-0.58204	1.0225	-0.33664	-0.95328	-1.52903	-1.56363	0.14787
	39.5	0.35551	-0.96901	-0.03775	0.91867	0.28001	0.40585	0.36495	-1.28677	-0.42158	-0.53484	0.00315	0.8526	0.93755	-0.21079	0.02832	0.41214	-0.64181	-1.25846	-1.22385	-0.64811	0.45304
	39.6	0.05034	-1.27419	-0.34293	0.00315	0.28001	0.40585	0.05978	-0.67642	-0.42158	-0.53484	0.91867	-0.06292	1.24273	-0.21079	-0.27686	-0.19821	-0.03146	-1.56363	-0.00315	0.26742	0.14787
	39.7	0.05034	-0.96901	-0.03775	-0.6072	0.89036	0.40585	-0.2454	-0.06607	-0.11641	-0.84002	1.22385	-0.06292	1.24273	-0.51597	-1.19239	-1.11373	-0.03146	-0.64811	0.91238	0.5726	-0.15731
	39.8	0.66069	-0.35866	0.26742	0.00315	1.50071	0.10068	0.67013	0.23911	0.18877	-0.84002	0.91867	-0.3681	1.24273	1.00991	-1.19239	-1.11373	-0.33664	-0.03775	1.21756	0.5726	-0.46248
	39.9	1.27104	0.55687	-0.64811	1.22385	1.50071	0.71103	0.05978	1.15463	0.49394	0.07551	0.00315	0.54743	1.24273	1.31509	-0.88721	-0.50338	-0.33664	-0.03775	0.30203	0.26742	-0.46248
	40	1.88139	0.55687	-0.03775	0.6135	1.19553	1.0162	0.36495	1.45981	-0.72676	0.38068	0.00315	-0.06292	0.63237	1.31509	0.02832	-0.50338	0.27371	-0.34293	0.30203	-0.64811	-0.76766
	40.1	1.27104	1.16722	0.87777	0.30832	0.28001	0.71103	0.36495	1.45981	-1.33711	0.38068	0.30832	0.24225	-0.28315	1.00991	0.02832	-0.50338	0.88407	-0.64811	0.60721	-1.25846	-0.46248
	40.2	1.27104	0.86204	1.18295	0.00315	-0.02517	1.0162	0.67013	0.23911	-1.03193	0.07551	0.30832	0.54743	0.02202	0.70474	0.02832	0.10697	0.57889	-0.34293	1.52273	-0.95328	-0.15731
	40.3	0.66069	-0.35866	0.5726	0.00315	0.28001	-0.2045	0.67013	-0.67642	-0.72676	0.07551	0.00315	0.54743	0.02202	-0.21079	-0.58204	0.10697	0.88407	-0.95328	1.21756	-1.25846	-0.15731
	40.4	0.35551	-0.35866	-0.34293	0.30832	-0.33035	-0.81485	0.67013	-0.9816	0.49394	0.38068	0.30832	0.54743	0.3272	-0.51597	-1.49756	0.10697	0.57889	-0.95328	0.91238	-1.25846	-0.15731
	40.5	-1.17036	0.25169	-0.03775	-0.30203	-0.33035	-0.81485	0.05978	-1.28677	0.49394	0.68586	0.91867	0.24225	0.02202	-0.21079	-1.19239	-0.50338	0.88407	-0.64811	0.60721	-1.25846	0.45304
	40.6	-1.17036	-0.05349	-0.03775	-0.30203	0.28001	-0.81485	0.36495	-0.06607	0.18877	0.68586	0.6135	0.8526	0.3272	0.70474	-0.58204	-0.19821	-0.03146	0.5726	0.91238	-0.64811	0.45304
	40.7	-1.17036	-0.35866	0.26742	-0.91238	0.89036	0.10068	0.05978	0.84946	-0.11641	0.99104	0.00315	0.54743	-0.28315	1.00991	0.94384	0.41214	-0.33664	0.5726	1.21756	-0.03775	0.75822
	40.8	-1.17036	-0.66384	-0.03775	-1.21756	1.50071	1.0162	0.05978	0.23911	0.49394	1.90656	0.00315	0.54743	0.02202	0.70474	0.63867	0.71732	-0.33664	-0.34293	0.60721	0.5726	-0.15731
	40.9	-0.86519	-0.66384	0.26742	-0.30203	1.50071	1.0162	-0.2454	-0.06607	0.79912	2.21174	0.6135	-0.67327	-0.28315	0.39956	0.63867	-0.19821	-0.33664	-0.03775	0.30203	0.26742	-0.46248
	41	-0.86519	-0.05349	-0.03775	0.30832	0.28001	0.40585	-1.16093	-0.06607	0.18877	0.68586	0.6135	-1.5888	-0.8935	-0.82114	0.02832	-0.50338	0.57889	0.26742	-0.00315	-0.34293	-0.46248
	41.1	-1.17036	0.25169	-0.34293	-0.30203	-0.63552	0.40585	-1.4661	0.23911	-0.72676	-0.22967	0.30832	-0.97845	-1.19868	-1.12632	0.02832	0.41214	0.88407	0.26742	-0.6135	-1.25846	0.14787
	41.2	-0.25484	0.86204	-0.64811	-0.91238	-2.1614	-0.81485	-1.16093	0.84946	-1.03193	-0.22967	0.00315	0.24225	-0.58833	-0.82114	-1.49756	0.71732	1.18924	-0.64811	-0.30832	-0.95328	0.75822
	41.3	0.05034	0.86204	-0.34293	-0.6072	-2.1614	-0.81485	-0.55058	0.84946	-1.03193	0.07551	-0.30203	0.54743	-0.58833	-0.21079	-2.71827	0.71732	0.88407	-0.34293	-0.91867	-0.34293	0.75822
	41.4	0.35551	1.47239	0.87777	-0.6072	-1.85622	-0.2045	-0.2454	-0.06607	-0.72676	0.07551	0.00315	0.24225	-0.8935	0.09438	-1.49756	0.71732	-0.03146	-0.34293	-0.91867	0.5726	-0.46248
	41.5	0.35551	1.77757	0.87777	0.00315	-0.9407	0.40585	0.05978	-0.37124	-0.11641	0.07551	0.30832	-0.97845	-0.58833	0.70474	-1.19239	0.41214	-0.94699	-0.95328	-0.6135	0.5726	-1.07283
	41.6	-0.25484	0.86204	0.26742	0.6135	-0.63552	0.71103	0.67013	0.23911	-0.11641	-0.53484	0.30832	-1.28363	-0.28315	0.39956	-0.88721	-0.19821	-1.25216	-0.64811	-0.30832	0.26742	-0.15731
	41.7	-1.78072	0.25169	-0.34293	1.22385	0.28001	0.10068	0.67013	0.54428	-0.42158	-0.53484	0.6135	-1.28363	-1.19868	0.39956	-0.88721	0.10697	-0.03146	-0.34293	-0.00315	-0.64811	-0.15731
	41.8	-2.08589	-0.66384	-0.03775	0.6135	0.89036	-0.2045	1.28048	-0.06607	-0.42158	0.07551	0.91867	-0.06292	-1.50386	0.70474	0.02832	0.71732	0.88407	-0.03775	-0.30832	-0.64811	0.14787
	41.9	-1.47554	-0.05349	-0.34293	0.00315	0.58518	-0.50967	0.67013	-0.37124	-1.03193	-0.53484	1.22385	0.24225	-1.19868	0.70474	0.33349	0.41214	0.88407	0.26742	-0.30832	-0.34293	0.45304
	42	-1.47554	-0.35866	-0.34293	0.6135	-0.02517	-1.12003	0.67013	-0.37124	-0.72676	-0.53484	1.22385	-0.06292	-0.58833	-0.51597	0.33349	0.71732	0.57889	0.5726	0.60721	-0.64811	-0.15731
	42.1	-1.47554	-0.66384	-0.64811	1.22385	-0.33035	-1.12003	0.05978	0.23911	-0.11641	-0.53484	1.22385	-0.3681	0.3272	-0.82114	0.94384	0.71732	0.27371	-0.03775	1.21756	-0.95328	-0.15731
	42.2	-0.86519	-0.35866	-0.34293	0.30832	-0.9407	-0.50967	0.05978	1.15463	0.79912	-0.53484	0.91867	-0.67327	0.3272	-0.51597	0.63867	0.41214	0.27371	-0.03775	0.30203	-0.34293	0.14787
	42.3	-0.56001	-0.35866	0.26742	-1.52273	0.28001	-0.2045	0.05978	1.15463	1.1043	0.07551	1.52902	-0.97845	0.63237	-0.51597	0.63867	-0.50338	0.27371	0.87777	-0.91867	0.26742	-0.15731
	42.4	0.35551	-0.66384	0.5726	-1.82791	1.50071	0.40585	0.05978	1.15463	0.79912	0.68586	1.8342	-0.3681	0.63237	-0.21079	0.94384	-0.50338	0.27371	1.48812	-0.91867	0.26742	-0.46248
	42.5	0.66069	-0.66384	0.87777	-0.91238	2.11106	1.0162	-0.2454	0.54428	0.18877	0.38068	0.6135	1.15778	0.63237	-0.21079	0.33349	-0.19821	-0.03146	0.87777	-0.6135	0.26742	-0.46248
	42.6	-0.25484	-0.66384	0.87777	0.00315	2.41624	0.71103	-0.55058	0.84946	-0.11641	0.38068	0.00315	2.07331	0.02202	0.39956	-0.27686	-0.19821	0.88407	-0.03775	-0.30832	-0.64811	-0.76766
	42.7	-0.56001	-0.66384	0.26742	0.30832	1.50071	0.71103	-0.2454	0.84946	0.49394	0.07551	-0.60721	2.07331	0.63237	0.70474	0.02832	0.10697	1.18924	0.26742	-0.91867	-0.64811	-0.76766
	42.8	-1.17036	-0.05349	-0.95328	0.30832	1.19553	0.71103	0.05978	0.54428	1.71465	0.38068	-0.30203	1.46296	1.24273	0.39956	0.33349	0.41214	1.49442	0.26742	-0.30832	-0.34293	-0.46248
	42.9	-0.86519	0.86204	-0.95328	-0.6072	0.58518	0.10068	-0.2454	-0.37124	1.71465	0.68586	0.00315	0.8526	1.5479	0.09438	0.63867	0.10697	1.49442	-0.03775	-0.00315	-0.34293	-0.15731
	43	-0.86519	1.47239	-0.34293	-1.21756	-0.02517	-0.2045	-1.16093	-0.67642	1.1043	0.38068	0.30832	-0.3681	0.3272	0.39956	0.33349	0.10697	0.88407	-0.95328	0.30203	-0.64811	0.14787
	43.1	-0.25484	0.55687	0.26742	-1.21756	-0.63552	-0.50967	-1.4661	0.54428	0.79912	-0.53484	0.00315	-0.97845	-0.8935	1.31509	0.63867	0.41214	0.57889	-1.86881	0.91238	-0.64811	-0.76766
	43.2	0.35551	0.25169	0.5726	-0.91238	-0.02517	-0.2045	-0.2454	0.54428	0.18877	-0.53484	0.00315	-1.28363	-1.50386	0.09438	0.63867	0.71732	1.18924	-1.86881	1.21756	-1.25846	-1.07283
	43.3	0.66069	-0.05349	0.26742	-0.91238	-0.02517	0.10068	0.67013	-0.67642	0.18877	0.07551	0.91867	-0.97845	-0.58833	-0.21079	0.63867	0.10697	0.88407	-1.25846	0.91238	-0.95328	-0.76766
	43.4	0.05034	-0.05349	0.5726	-1.21756	-0.02517	-0.2045	1.58566	-1.28677	-0.11641	0.68586	1.52902	-0.06292	0.02202	-0.21079	0.63867	-0.50338	0.88407	0.26742	0.30203	-0.95328	0.75822
	43.5	-0.25484	-0.05349	-0.03775	-1.82791	-0.33035	0.10068	1.58566	-1.59195	-0.42158	0.38068	1.52902	0.54743	0.63237	0.09438	0.63867	-0.50338	1.18924	0.87777	-0.30832	-0.64811	0.75822
	43.6	-0.25484	0.55687	0.26742	-1.82791	-0.33035	1.32138	1.28048	-0.9816	-0.72676	0.68586	1.22385	-0.06292	0.93755	-0.21079	0.33349	-0.19821	0.57889	0.87777	-0.6135	-0.34293	0.75822
	43.7	0.05034	0.25169	0.5726	-1.52273	-0.02517	0.71103	0.67013	-0.67642	-0.42158	0.38068	0.6135	-0.3681	0.93755	0.09438	0.02832	0.41214	0.27371	-0.34293	-0.00315	-1.25846	0.75822
	43.8	0.05034	0.25169	1.18295	-0.6072	0.58518	-0.2045	0.67013	-0.06607	-1.03193	0.68586	0.00315	-0.3681	0.3272	-0.21079	0.33349	0.41214	0.57889	-0.34293	0.30203	-1.25846	0.14787
	43.9	-0.25484	-0.66384	0.5726	-0.6072	0.28001	-1.12003	0.67013	-0.37124	-0.11641	0.07551	-0.30203	-0.67327	-0.58833	0.39956	0.02832	0.10697	1.18924	-0.34293	-0.00315	-1.25846	-0.46248
	44	-0.25484	-0.35866	0.5726	-0.30203	-0.33035	-1.12003	1.58566	-0.67642	-0.11641	0.38068	-1.52273	0.24225	-1.19868	1.00991	-0.58204	-0.19821	1.18924	-0.64811	-0.30832	-0.64811	0.14787
	44.1	-0.86519	0.25169	0.5726	0.00315	-0.33035	-1.12003	0.9753	-0.06607	-0.11641	-0.22967	-1.21756	0.24225	-0.58833	1.31509	-0.58204	0.41214	1.18924	-0.03775	-0.30832	-1.25846	0.14787
	44.2	-0.25484	0.25169	0.26742	0.30832	-0.33035	-0.50967	0.05978	1.15463	-0.11641	-0.22967	-0.91238	0.54743	-0.58833	1.31509	-0.58204	0.71732	1.49442	0.5726	-0.00315	-0.64811	0.45304
	44.3	0.66069	0.25169	-0.03775	0.30832	0.58518	0.10068	0.05978	1.76499	0.49394	0.68586	-0.60721	0.8526	0.02202	1.31509	0.63867	0.71732	1.49442	0.5726	-0.6135	-0.64811	0.45304
	44.4	0.96587	-0.05349	-0.03775	0.00315	0.28001	0.40585	-0.2454	1.76499	0.79912	1.90656	-0.30203	0.24225	-0.28315	0.70474	0.33349	0.71732	1.49442	-0.64811	-0.6135	-0.34293	0.45304
	44.5	0.66069	-0.05349	-0.34293	0.6135	-0.02517	0.10068	-0.2454	1.45981	0.49394	0.68586	0.00315	-0.06292	-0.8935	-0.51597	0.63867	0.41214	1.18924	-1.25846	-0.00315	-0.34293	-0.46248
	44.6	0.05034	-0.05349	-0.64811	0.91867	-0.63552	0.10068	0.05978	1.45981	0.49394	-0.22967	0.6135	-0.06292	-1.19868	-1.43149	0.63867	1.0225	0.88407	-1.25846	0.30203	0.26742	-0.46248
	44.7	-0.25484	-0.66384	-0.34293	0.6135	-0.63552	-0.2045	0.05978	1.45981	0.18877	-0.22967	0.91867	0.24225	-1.19868	-1.43149	0.33349	0.10697	0.57889	-1.25846	0.30203	-0.03775	-0.46248
	44.8	-0.56001	0.55687	-0.95328	0.00315	-0.9407	-0.2045	-0.55058	1.15463	-0.42158	-0.53484	0.30832	-0.06292	0.02202	-1.12632	-0.27686	-0.19821	0.27371	-1.56363	-0.30832	-0.03775	0.14787
	44.9	-0.56001	1.16722	-0.34293	0.30832	-0.33035	0.10068	-0.85575	0.23911	-0.42158	0.38068	-0.30203	-0.06292	0.93755	-0.21079	-0.27686	0.10697	-0.03146	-2.17398	0.30203	-0.03775	-0.46248
	45	-0.56001	1.77757	-0.34293	1.22385	-0.33035	0.71103	-1.4661	-0.37124	-0.11641	0.38068	0.00315	0.24225	1.5479	0.09438	0.02832	0.41214	-0.94699	-1.86881	1.21756	0.5726	-0.46248
	45.1	-0.86519	1.47239	-0.03775	1.52903	-0.63552	0.40585	-1.16093	-0.06607	-0.42158	0.07551	0.00315	0.54743	1.5479	0.39956	-0.27686	0.41214	-1.25216	-0.34293	1.52273	0.5726	-0.46248
	45.2	-0.25484	0.25169	-0.34293	1.52903	-0.9407	0.10068	-1.16093	-0.06607	-1.03193	0.07551	0.30832	0.54743	0.63237	0.09438	-0.27686	-0.50338	-0.33664	0.5726	0.60721	-0.34293	-1.07283
	45.3	0.05034	-0.35866	-0.95328	0.30832	-1.55105	-0.50967	-1.16093	-0.37124	-1.03193	0.07551	0.00315	0.8526	0.63237	-0.51597	0.02832	-0.80856	-1.25216	0.26742	-0.6135	-1.25846	-1.07283
	45.4	0.05034	-0.05349	-0.34293	-0.6072	-0.63552	-0.81485	-1.16093	-0.9816	-0.11641	-0.53484	0.6135	1.15778	0.93755	-0.21079	0.94384	-0.19821	-0.94699	-0.03775	-1.52903	-1.56363	-0.15731
	45.5	-0.25484	0.25169	-0.03775	-1.21756	0.58518	-0.50967	0.05978	-1.59195	0.18877	-0.84002	0.91867	0.54743	1.24273	0.70474	1.24902	0.71732	-1.55734	-0.34293	-1.52903	-1.56363	1.0634
	45.6	0.05034	0.25169	-0.34293	-0.91238	1.50071	-0.50967	0.9753	-0.9816	-0.11641	-0.84002	1.22385	-0.3681	0.3272	0.70474	1.24902	0.10697	-0.94699	-0.95328	-1.52903	-0.34293	1.0634
	45.7	0.35551	-0.05349	-0.34293	-0.6072	0.28001	-0.50967	0.9753	-0.06607	0.18877	0.38068	1.22385	-1.5888	-0.28315	0.70474	0.63867	-0.50338	-0.03146	-0.34293	-1.22385	-0.34293	0.14787
	45.8	0.96587	-0.05349	0.26742	-1.21756	-0.63552	0.40585	0.36495	0.54428	-0.42158	1.29621	0.91867	-1.89398	0.02202	-0.21079	0.33349	-0.50338	0.88407	-0.64811	-1.22385	0.26742	0.45304
	45.9	0.35551	0.25169	-0.03775	-1.82791	-1.55105	0.10068	0.67013	1.45981	-0.11641	0.99104	0.30832	-1.5888	0.02202	-0.21079	-0.27686	0.10697	1.49442	-1.25846	-0.6135	-1.25846	1.0634
	46	0.05034	-0.05349	0.5726	-1.52273	-0.63552	0.71103	0.05978	1.76499	0.18877	0.99104	-0.91238	-0.67327	-0.28315	0.70474	-0.27686	1.32767	1.18924	-1.25846	-0.30832	-1.56363	0.75822
	46.1	0.05034	-0.66384	0.26742	-1.21756	-0.63552	0.71103	0.36495	1.15463	0.79912	0.68586	-2.13309	-0.3681	-0.8935	0.70474	0.33349	1.93802	-0.03146	-0.95328	-0.6135	-0.95328	0.14787
	46.2	-0.56001	-0.35866	0.26742	-1.21756	-0.63552	0.40585	0.9753	0.84946	0.79912	-0.53484	-1.82791	-0.06292	-0.58833	0.70474	1.24902	1.0225	-0.33664	0.26742	-0.6135	-0.64811	-0.46248
	46.3	-0.86519	-0.66384	1.18295	-1.21756	-0.33035	0.10068	1.58566	0.23911	0.18877	-0.84002	-0.30203	0.24225	-0.58833	0.09438	1.55419	0.41214	-0.33664	0.5726	-0.6135	-0.34293	0.14787
	46.4	-0.56001	-0.66384	0.87777	0.30832	-0.02517	-0.2045	1.28048	-0.06607	-0.11641	-0.22967	1.52902	0.54743	0.02202	-0.82114	1.24902	0.10697	0.57889	1.18295	-0.6135	-0.03775	0.45304
	46.5	0.05034	-0.35866	0.87777	0.91867	0.58518	-0.2045	0.9753	-0.06607	-0.11641	0.07551	1.52902	0.8526	0.3272	-1.12632	0.94384	0.10697	0.88407	0.87777	-0.00315	-0.03775	0.75822
	46.6	0.66069	-0.66384	1.48812	1.52903	1.19553	-0.50967	0.05978	-0.67642	-0.11641	0.07551	0.6135	1.15778	0.02202	-0.51597	0.63867	0.71732	0.57889	-0.03775	-0.00315	-0.64811	-0.15731
	46.7	0.96587	-1.27419	0.87777	0.91867	0.89036	-0.50967	-0.85575	-0.67642	0.49394	-0.53484	0.00315	1.15778	0.63237	0.39956	0.02832	0.10697	0.27371	-0.64811	-0.00315	-0.95328	-0.76766
	46.8	0.35551	-0.96901	-0.03775	0.30832	0.28001	-1.12003	-1.4661	-0.37124	0.49394	-1.1452	0.00315	0.54743	0.3272	0.70474	-0.27686	0.10697	1.18924	-1.56363	-0.00315	-1.86881	-1.07283
	46.9	0.05034	-0.66384	-0.34293	-0.30203	-0.33035	-0.50967	-1.16093	-0.9816	0.79912	-0.22967	0.30832	0.54743	0.63237	1.00991	0.33349	-0.80856	0.88407	-0.64811	0.91238	-1.86881	-1.37801
	47	0.05034	-0.66384	-1.25846	0.00315	-0.02517	0.10068	-1.16093	-0.06607	0.49394	0.38068	0.00315	0.54743	-0.28315	1.92544	-0.27686	-1.11373	0.88407	-0.34293	0.30203	-1.25846	-1.07283
	47.1	0.05034	-0.35866	-0.34293	0.00315	-0.02517	1.0162	-0.85575	1.15463	0.49394	0.68586	0.00315	0.24225	-0.58833	1.00991	-1.19239	-1.11373	0.88407	-0.34293	0.30203	-1.56363	-1.07283
	47.2	0.05034	-0.35866	0.26742	0.6135	0.89036	1.0162	-0.2454	1.15463	-0.11641	0.99104	0.00315	0.54743	-0.58833	-0.51597	-1.49756	-1.11373	0.27371	-0.64811	0.60721	-0.95328	-0.46248
	47.3	0.05034	-0.66384	-0.03775	0.00315	0.58518	0.10068	0.05978	1.15463	-0.72676	0.99104	-1.21756	0.8526	0.02202	-0.21079	-1.80274	-1.11373	-0.03146	-0.34293	0.60721	-0.95328	0.14787
	47.4	0.35551	-0.66384	-0.34293	0.00315	-0.02517	0.71103	-0.2454	0.84946	-0.42158	0.68586	-1.52273	0.54743	0.63237	0.09438	-0.88721	-1.11373	-0.64181	0.26742	-0.30832	-0.64811	0.14787
	47.5	-0.25484	-0.35866	-0.34293	-0.6072	-0.33035	0.71103	-0.55058	0.54428	0.49394	0.07551	-1.52273	0.24225	0.63237	-0.21079	0.33349	-0.50338	0.27371	0.5726	-0.6135	-0.95328	-0.46248
	47.6	-0.56001	-0.96901	0.26742	-0.30203	0.28001	1.32138	-0.85575	0.23911	0.18877	0.07551	-1.21756	1.15778	0.63237	-0.21079	0.33349	-0.19821	0.57889	-0.03775	-0.6135	-0.34293	-1.07283
	47.7	-1.47554	-0.96901	-0.03775	0.00315	0.58518	1.0162	-1.4661	0.54428	-0.11641	0.38068	-1.52273	1.15778	0.63237	0.39956	0.94384	0.41214	0.57889	-0.03775	-0.6135	-0.34293	-1.98836
	47.8	-0.86519	-0.35866	-0.03775	0.00315	0.28001	1.0162	-0.55058	-0.06607	0.18877	0.38068	-1.21756	1.76813	1.24273	0.39956	0.94384	0.71732	0.57889	-0.34293	-0.6135	-0.03775	-1.68319
	47.9	-46.3364	-41.5574	-35.133	-23.8006	-17.4202	-13.3271	-10.3162	-8.30581	-5.3044	-1.75555	-1.21756	3.90436	6.12554	8.94448	11.9302	13.5347	17.6687	18.578	31.43	41.161	45.0087
	48	-207.774	-187.126	-159.95	-114.743	-89.1365	-74.3622	-57.3133	-44.6217	-29.7185	-14.2677	-0.60721	15.8062	31.15	45.5656	61.3687	75.1802	94.573	107.079	159.604	199.242	227.199
	48.1	-352.733	-317.131	-273.475	-206.906	-165.125	-139.975	-108.888	-83.3791	-57.4895	-28.0007	-0.91238	30.1495	60.752	90.1212	123.624	155.441	195.281	225.182	308.53	377.16	429.835
	48.2	-415.599	-372.063	-325.05	-257.87	-212.122	-181.784	-142.457	-108.403	-74.5793	-38.0715	-0.30203	40.5255	83.6402	127.963	177.641	229.599	290.496	343.285	441.891	534.63	607.143
	48.3	-429.637	-383.659	-340.614	-280.759	-239.893	-206.809	-163.514	-123.662	-86.176	-45.0905	-0.30203	49.6807	102.561	160.617	226.774	300.705	383.269	462.609	573.117	689.354	782.313
	48.4	-434.215	-390.373	-351.905	-298.154	-260.95	-226.95	-181.52	-137.09	-95.6364	-51.8044	-0.30203	57.9205	120.566	191.44	272.855	368.454	472.075	576.439	698.544	840.416	951.991
	48.5	-445.506	-404.106	-368.385	-317.074	-280.482	-244.345	-197.999	-149.297	-105.097	-57.9079	0.30832	65.2447	135.825	216.769	311.308	424.606	544.097	669.518	802.914	963.402	1092.98
	48.6	-460.765	-419.975	-383.644	-333.554	-295.435	-256.857	-210.206	-158.452	-113.642	-62.4855	0.30832	69.5172	147.727	234.469	337.858	462.448	593.23	732.384	875.851	1048.55	1189.11
	48.7	-473.582	-430.046	-394.935	-344.845	-304.285	-264.792	-218.141	-164.251	-118.525	-65.2321	0.00315	71.043	154.746	245.456	352.506	483.2	621.917	767.479	917.355	1098.6	1242.82
	48.8	-479.381	-433.708	-398.902	-350.949	-307.642	-267.233	-222.413	-166.692	-119.745	-66.1476	0.00315	71.6534	158.103	251.254	359.22	492.356	633.819	783.043	935.971	1121.48	1267.54
	48.9	-480.296	-432.793	-398.597	-352.17	-306.727	-267.233	-223.939	-168.218	-119.745	-65.5373	-0.30203	73.1793	159.629	252.475	360.746	494.492	636.26	787.621	942.074	1128.2	1276.39
	49	-478.465	-430.962	-396.766	-351.865	-304.896	-266.318	-223.329	-168.523	-118.83	-65.2321	-0.30203	74.0948	160.544	251.864	360.441	493.576	636.565	787.011	943.6	1129.11	1277.92
	49.1	-474.803	-428.52	-393.715	-349.423	-303.065	-264.792	-221.498	-168.828	-117.609	-65.8425	1.22385	74.7052	160.544	250.949	360.136	491.745	637.481	785.79	943.295	1126.98	1277
	49.2	-470.226	-426.079	-390.968	-348.202	-301.539	-263.571	-220.582	-168.523	-116.999	-65.5373	1.22385	74.4	160.239	250.949	361.051	489.914	637.176	785.179	942.38	1123.62	1275.78
	49.3	-466.258	-423.637	-389.137	-349.118	-300.928	-262.35	-219.972	-169.133	-116.999	-65.8425	0.30832	73.1793	158.713	251.254	361.356	489.914	635.955	785.179	941.464	1121.18	1274.26
	49.4	-462.596	-421.501	-389.442	-350.033	-300.928	-262.045	-218.751	-169.744	-116.694	-65.8425	0.30832	73.4844	158.408	250.339	361.051	489.609	635.039	784.874	940.549	1119.04	1273.04
	49.5	-459.85	-418.449	-387.611	-350.033	-301.234	-260.519	-217.531	-169.439	-116.999	-65.2321	0.00315	73.4844	158.103	250.033	360.746	489.304	633.819	784.569	940.549	1117.82	1272.43
	49.6	-458.934	-416.008	-384.254	-349.118	-302.149	-259.299	-216.92	-169.133	-116.694	-64.0114	-0.60721	73.4844	158.103	249.423	360.441	489.609	632.903	782.128	940.854	1117.82	1269.68
	49.7	-457.713	-414.177	-381.507	-347.592	-303.065	-258.383	-216.92	-168.828	-116.083	-63.401	0.00315	72.8741	157.188	249.118	359.525	490.524	631.988	780.602	940.549	1117.52	1267.54
	49.8	-455.882	-412.041	-379.066	-345.761	-303.37	-258.078	-216.92	-169.133	-115.473	-63.7062	0.6135	73.7896	156.272	249.118	358.915	490.219	631.377	779.076	939.023	1117.21	1265.71
	49.9	-453.441	-411.43	-378.456	-343.93	-302.76	-257.163	-217.531	-168.523	-115.473	-64.0114	0.91867	74.7052	155.662	249.423	358.305	488.999	631.682	778.771	937.497	1116.91	1264.8
	50	-450.999	-411.736	-377.54	-341.794	-301.844	-255.942	-217.836	-168.828	-114.862	-63.7062	1.22385	74.0948	154.746	251.254	358.61	487.168	631.377	778.16	937.192	1116.6	1263.58
	50.1	-448.863	-411.736	-376.93	-338.437	-300.928	-255.331	-216.615	-169.439	-114.862	-63.0959	0.91867	73.7896	154.136	251.864	358.305	486.252	631.988	778.16	936.886	1116.3	1262.97
	50.2	-447.337	-411.43	-376.625	-337.216	-299.708	-256.247	-215.089	-169.133	-115.473	-62.7907	0.30832	73.4844	152.915	251.864	357.694	485.642	632.293	776.635	936.886	1115.99	1261.13
	50.3	-447.643	-411.43	-376.93	-336.606	-298.182	-255.942	-213.563	-167.913	-116.999	-62.7907	-0.30203	72.5689	151.694	252.17	356.168	485.947	632.293	774.498	937.192	1115.68	1261.44
	50.4	-449.779	-410.82	-378.151	-337.826	-296.046	-254.721	-212.648	-165.777	-117.609	-63.0959	0.00315	71.9586	152	251.559	354.948	486.557	631.682	771.752	938.107	1115.38	1262.05
	50.5	-450.694	-408.989	-378.456	-337.521	-294.825	-255.026	-212.037	-165.166	-118.525	-63.401	0.6135	71.9586	153.22	251.254	354.643	486.557	630.462	769.31	938.412	1116.3	1263.58
	50.6	-450.694	-405.937	-378.151	-337.521	-294.825	-256.247	-211.427	-164.861	-117.609	-63.401	0.00315	72.2637	153.831	250.339	354.948	485.031	629.241	768.7	939.023	1117.82	1263.58
	50.7	-448.863	-403.191	-376.319	-339.047	-296.046	-258.078	-211.122	-164.251	-117.609	-63.0959	-0.30203	72.2637	154.441	249.423	355.558	483.2	627.105	770.226	938.718	1119.65	1262.35
	50.8	-446.117	-401.36	-373.268	-340.268	-296.046	-259.909	-211.732	-164.251	-118.219	-63.0959	-0.60721	71.6534	154.441	249.728	355.253	480.759	624.663	772.362	936.886	1120.87	1262.35
	50.9	-444.591	-400.444	-370.826	-340.878	-296.656	-260.519	-212.343	-164.861	-117.914	-62.4855	0.30832	71.3482	154.136	249.423	356.168	478.928	622.222	772.972	934.75	1121.48	1263.27
	51	-443.37	-399.834	-369.606	-341.183	-297.266	-261.435	-213.258	-165.777	-117.914	-61.57	0.91867	71.6534	154.136	249.728	356.168	478.928	622.527	772.057	934.14	1120.87	1264.8
	51.1	-443.065	-398.308	-368.69	-339.658	-298.792	-261.435	-214.784	-165.777	-118.219	-61.8752	1.22385	72.2637	154.136	249.423	356.474	479.233	624.053	772.057	934.445	1118.74	1265.41
	51.2	-443.065	-398.308	-367.775	-338.132	-299.708	-260.519	-215.394	-165.166	-117.914	-61.8752	1.22385	73.1793	154.441	248.507	358.305	480.454	626.8	771.447	935.361	1117.52	1264.49
	51.3	-442.76	-399.834	-366.859	-337.521	-298.792	-258.688	-216.31	-164.556	-117.914	-61.8752	0.6135	73.1793	154.746	248.507	359.525	482.285	627.41	770.836	935.361	1116.91	1263.58
	51.4	-442.76	-403.191	-367.164	-337.826	-297.266	-257.773	-216.615	-164.251	-118.219	-61.8752	0.30832	73.1793	154.746	249.118	360.746	483.505	627.715	772.057	935.361	1116.3	1262.97
	51.5	-442.76	-406.242	-367.164	-337.521	-296.351	-258.994	-216.92	-164.861	-118.525	-62.1803	0.30832	72.5689	154.746	250.033	360.746	484.116	627.41	773.583	934.75	1115.07	1263.27
	51.6	-442.76	-407.768	-367.469	-337.826	-297.877	-260.214	-216.31	-164.861	-117.609	-62.4855	-0.30203	71.6534	155.356	250.644	360.746	483.2	628.02	774.498	934.14	1113.85	1264.49
	51.7	-443.98	-408.074	-368.385	-337.826	-300.623	-262.045	-216.31	-164.861	-117.609	-63.7062	-0.60721	71.9586	155.967	250.644	360.136	482.285	628.02	775.109	933.835	1113.85	1265.41
	51.8	-446.117	-407.158	-368.69	-338.742	-302.76	-263.266	-216.31	-165.166	-117.304	-63.401	0.00315	72.8741	155.356	250.339	360.136	480.148	628.326	775.719	933.835	1113.55	1264.8
	51.9	-449.168	-405.022	-368.995	-338.437	-304.285	-263.876	-215.089	-166.082	-116.388	-62.1803	0.6135	73.7896	154.441	249.728	360.441	477.707	628.02	776.024	935.055	1113.85	1263.27
	52	-451.305	-403.801	-369.3	-337.826	-304.285	-262.656	-213.258	-166.997	-116.388	-61.57	1.52902	74.0948	154.441	249.728	361.051	475.876	628.326	776.024	936.581	1113.24	1261.13
	52.1	-451.61	-403.496	-370.216	-336.911	-304.591	-262.35	-213.258	-168.523	-116.083	-61.2648	0.91867	73.1793	154.746	250.033	361.662	474.96	628.02	774.498	936.276	1112.02	1259.91
	52.2	-451.61	-403.191	-370.826	-336.301	-305.201	-261.435	-213.258	-169.744	-116.694	-61.8752	0.30832	72.2637	155.662	250.339	361.662	474.35	627.105	772.057	935.361	1110.8	1259
	52.3	-452.22	-402.275	-371.132	-335.995	-305.811	-259.909	-213.563	-168.828	-117.914	-62.4855	0.00315	71.9586	155.662	250.339	360.746	474.655	626.494	770.531	935.055	1110.5	1258.39
	52.4	-453.746	-400.139	-370.521	-337.216	-307.337	-259.299	-213.868	-167.302	-118.83	-62.4855	0.30832	71.9586	155.051	250.033	358.915	475.876	626.494	770.836	935.666	1110.8	1258.08
	52.5	-454.051	-398.613	-369.3	-338.437	-307.948	-258.994	-213.868	-166.387	-118.525	-63.0959	0.6135	72.8741	154.746	249.118	357.084	476.792	625.274	771.447	936.581	1112.33	1257.78
	52.6	-454.051	-398.308	-369.3	-339.658	-307.642	-258.688	-214.174	-165.166	-118.525	-63.401	0.30832	73.1793	154.136	248.507	356.168	476.792	623.443	772.667	936.581	1114.77	1257.17
	52.7	-452.525	-398.613	-369.606	-339.963	-306.727	-258.688	-214.479	-165.166	-118.219	-63.7062	0.00315	73.1793	154.136	247.897	355.558	476.181	622.832	773.278	935.971	1117.82	1258.08
	52.8	-450.999	-399.223	-370.826	-340.573	-305.201	-258.383	-215.394	-165.166	-118.525	-63.7062	0.91867	72.8741	154.441	247.592	354.948	475.876	622.832	772.667	935.666	1119.96	1260.52
	52.9	-450.999	-400.139	-372.047	-341.489	-304.591	-257.468	-216.615	-165.777	-117.914	-63.7062	1.22385	72.5689	154.441	247.287	354.643	475.876	623.748	771.447	935.971	1121.18	1261.44
	53	-452.525	-399.529	-373.268	-342.404	-303.98	-255.026	-217.531	-165.471	-118.525	-63.401	1.8342	73.1793	154.746	247.287	354.948	476.181	625.579	769.616	937.192	1120.87	1261.44
	53.1	-453.746	-397.392	-374.488	-341.183	-303.675	-253.5	-218.141	-165.166	-117.914	-62.7907	2.13938	74.4	154.441	246.676	355.558	477.402	626.8	767.784	937.192	1119.04	1261.13
	53.2	-454.967	-395.561	-376.014	-338.437	-302.76	-252.28	-218.446	-164.861	-117.914	-62.4855	2.13938	73.4844	153.525	246.982	356.779	478.928	627.41	767.174	937.192	1116.91	1260.83
	53.3	-454.662	-394.646	-377.235	-335.995	-301.234	-252.89	-217.225	-164.556	-117.609	-61.57	1.22385	72.2637	153.525	247.897	358.305	478.928	628.02	766.564	937.192	1114.46	1259.3
	53.4	-454.356	-394.646	-377.845	-334.47	-299.708	-253.5	-215.699	-165.166	-117.609	-60.9597	0.91867	71.9586	154.136	248.507	358.305	478.317	629.851	766.869	936.886	1112.33	1255.95
	53.5	-451.915	-395.561	-378.761	-332.944	-298.487	-254.721	-214.784	-165.166	-117.609	-62.1803	0.6135	71.9586	155.051	247.592	357.389	477.097	631.072	767.784	935.361	1111.11	1252.59
	53.6	-449.779	-398.308	-379.676	-331.418	-297.572	-255.637	-213.868	-165.166	-117.609	-63.401	0.91867	72.8741	155.051	247.287	357.084	475.266	631.072	769.616	933.224	1110.8	1250.76
	53.7	-446.422	-400.444	-380.592	-329.587	-295.741	-256.552	-213.563	-165.166	-117.304	-64.0114	1.22385	73.4844	154.441	246.371	358.305	474.045	629.851	770.531	931.393	1110.19	1249.23
	53.8	-443.37	-400.444	-381.813	-328.976	-295.13	-256.552	-213.563	-164.861	-117.304	-63.401	1.52902	73.4844	153.831	246.371	359.22	474.045	629.241	770.531	930.783	1109.58	1248.62
	53.9	-441.844	-399.529	-381.202	-329.282	-295.741	-255.637	-213.563	-164.861	-117.609	-63.0959	1.8342	73.1793	153.525	246.982	359.525	475.266	628.631	769.921	931.393	1108.67	1246.18
	54	-440.929	-398.003	-379.982	-330.197	-296.046	-254.111	-212.953	-164.556	-117.609	-62.7907	1.22385	73.7896	153.831	247.287	359.525	478.317	628.02	769.31	932.309	1109.58	1242.82
	54.1	-441.844	-397.698	-379.676	-332.333	-295.13	-252.585	-211.732	-164.861	-117.609	-62.7907	0.30832	75.3155	153.831	248.202	358.915	479.843	628.631	768.7	934.445	1110.19	1240.38
	54.2	-444.591	-397.698	-380.287	-333.249	-294.215	-251.364	-211.732	-165.777	-117.914	-62.7907	0.00315	75.3155	153.525	248.813	358.915	481.369	628.326	769.31	936.886	1109.58	1238.25
	54.3	-447.643	-398.308	-381.202	-333.554	-293.604	-251.059	-211.122	-166.692	-118.219	-63.0959	-0.30203	74.7052	152.61	248.813	359.22	481.674	628.02	769.921	938.412	1108.97	1236.41
	54.4	-449.779	-399.529	-381.507	-333.249	-292.689	-251.364	-210.817	-167.302	-117.609	-62.4855	-0.60721	73.7896	152.305	247.897	359.525	481.98	626.494	770.226	940.243	1108.67	1237.33
	54.5	-451.915	-400.749	-380.897	-332.638	-292.384	-253.806	-211.732	-166.387	-117.304	-61.8752	-1.52273	73.1793	153.22	247.592	359.22	482.59	625.579	769.31	941.464	1108.06	1238.55
	54.6	-454.051	-400.749	-378.151	-331.418	-292.078	-255.331	-213.868	-165.471	-116.694	-61.57	-0.91238	73.1793	153.831	247.897	358.61	482.285	624.663	767.479	941.464	1106.22	1239.77
	54.7	-453.746	-400.139	-375.709	-330.197	-293.299	-257.163	-215.394	-164.251	-115.778	-62.1803	-0.60721	73.1793	153.831	247.897	358.61	482.285	624.663	766.259	940.243	1104.09	1241.91
	54.8	-452.525	-398.003	-373.268	-329.587	-295.435	-259.299	-215.699	-162.114	-114.862	-62.4855	-0.30203	72.8741	154.136	247.897	358.915	481.674	624.663	766.869	937.802	1102.56	1243.13
	54.9	-450.694	-396.172	-371.742	-328.366	-296.656	-261.74	-215.699	-161.504	-113.947	-63.401	-0.60721	72.5689	154.441	247.592	359.22	481.369	625.274	768.395	936.581	1101.34	1243.43
	55	-448.863	-394.341	-370.826	-327.45	-296.351	-262.656	-215.089	-162.114	-114.252	-63.0959	-0.91238	72.8741	153.525	247.287	359.525	481.369	625.274	770.836	935.055	1101.34	1244.04
	55.1	-447.643	-393.73	-370.521	-325.925	-294.52	-263.571	-214.479	-162.114	-115.168	-63.401	-0.30203	72.8741	153.22	246.982	359.22	481.064	624.969	772.972	934.75	1100.43	1245.57
	55.2	-446.727	-393.73	-370.521	-325.619	-294.215	-262.961	-214.479	-162.42	-115.473	-63.401	0.30832	72.5689	153.22	248.507	358.915	481.064	625.884	773.888	933.53	1099.21	1246.49
	55.3	-445.811	-393.73	-370.521	-325.925	-294.52	-262.045	-214.479	-162.114	-115.473	-62.4855	1.22385	72.5689	153.525	250.033	358.915	480.454	626.8	773.888	931.698	1097.68	1245.88
	55.4	-444.286	-395.256	-369.606	-326.84	-295.13	-262.045	-215.699	-161.809	-115.473	-62.1803	1.52902	72.5689	154.441	250.339	359.831	480.759	627.715	772.972	929.867	1096.46	1246.49
	55.5	-443.37	-395.561	-368.08	-326.84	-296.961	-262.35	-216.615	-161.809	-115.473	-61.57	1.52902	72.5689	154.746	250.033	360.746	482.285	628.02	772.057	929.562	1097.37	1247.4
	55.6	-442.76	-396.172	-367.469	-325.619	-299.097	-262.045	-217.531	-161.809	-115.473	-61.57	1.52902	72.8741	154.441	249.423	361.967	481.98	626.189	770.226	928.952	1098.9	1248.01
	55.7	-443.98	-397.392	-368.385	-325.925	-299.708	-261.435	-217.531	-162.42	-114.862	-61.57	1.22385	73.4844	154.746	248.507	362.577	481.674	624.358	767.784	929.257	1099.82	1248.93
	55.8	-445.811	-398.918	-370.216	-325.925	-299.097	-260.519	-217.836	-164.251	-114.557	-62.7907	1.22385	74.0948	155.356	249.118	362.577	480.148	623.138	765.953	928.342	1100.12	1249.84
	55.9	-446.727	-401.97	-372.047	-326.535	-298.792	-259.604	-218.141	-164.556	-115.168	-63.401	0.30832	74.0948	154.746	249.423	362.272	479.233	621.917	764.733	926.205	1099.21	1251.06
	56	-446.117	-403.801	-372.963	-327.756	-298.487	-259.604	-218.141	-165.471	-115.168	-63.0959	0.6135	74.0948	154.441	248.813	360.746	478.012	620.696	764.733	924.679	1097.68	1251.67
	56.1	-445.506	-404.106	-372.963	-328.366	-298.487	-260.214	-218.446	-165.777	-114.557	-62.4855	0.6135	73.1793	154.136	248.507	361.051	478.012	620.696	764.428	924.985	1096.76	1252.28
	56.2	-444.286	-403.496	-372.352	-329.587	-297.572	-260.519	-217.531	-164.251	-115.168	-62.1803	1.22385	72.2637	154.441	247.592	360.441	479.233	620.086	765.343	926.51	1096.15	1252.59
	56.3	-443.98	-403.191	-371.437	-330.502	-295.741	-260.214	-216.005	-162.725	-115.168	-62.7907	0.6135	72.5689	154.441	247.287	359.22	481.369	619.781	765.953	928.036	1095.85	1253.2
	56.4	-443.065	-402.58	-369.911	-331.113	-294.215	-258.383	-214.479	-161.199	-115.168	-63.7062	0.30832	72.2637	154.136	247.287	357.694	482.59	620.086	766.564	929.257	1095.24	1253.81
	56.5	-442.455	-401.36	-368.69	-332.028	-292.994	-256.857	-214.784	-160.283	-114.862	-63.7062	0.30832	71.9586	154.746	246.982	356.779	482.285	621.917	766.564	929.562	1094.93	1254.42
	56.6	-441.234	-400.139	-368.08	-333.249	-292.078	-255.637	-214.784	-160.894	-115.168	-63.7062	0.00315	72.5689	154.136	246.371	357.084	481.064	623.443	765.648	931.393	1094.02	1253.5
	56.7	-440.013	-400.139	-367.469	-333.859	-291.773	-255.026	-214.479	-162.114	-115.473	-63.0959	0.6135	72.8741	153.831	245.761	357.694	479.843	625.274	764.733	933.224	1094.02	1252.59
	56.8	-438.487	-399.529	-366.554	-333.859	-291.773	-254.111	-213.563	-162.725	-116.083	-63.401	0.91867	73.4844	153.831	245.151	357.694	478.928	625.274	763.817	934.75	1094.02	1252.59
	56.9	-437.267	-398.613	-366.554	-333.859	-291.773	-253.5	-213.563	-162.42	-116.694	-63.401	0.00315	73.7896	153.831	244.54	358.61	477.402	625.274	764.122	935.666	1094.32	1251.98
	57	-437.877	-396.782	-367.775	-334.164	-292.384	-253.806	-213.258	-162.725	-116.999	-62.7907	0.30832	73.7896	154.441	243.93	359.22	476.181	624.663	764.122	934.75	1095.54	1252.28
	57.1	-441.234	-396.172	-368.385	-334.47	-293.909	-254.111	-212.953	-161.809	-117.914	-62.4855	0.91867	72.5689	154.746	243.625	359.525	475.571	623.443	764.733	934.445	1097.07	1251.67
	57.2	-443.675	-396.172	-368.69	-334.775	-294.825	-254.416	-212.953	-161.504	-118.83	-62.4855	0.6135	72.2637	155.051	244.845	360.136	476.792	621.917	764.122	935.666	1098.9	1251.06
	57.3	-445.506	-396.782	-368.69	-334.47	-295.741	-255.026	-212.343	-162.114	-119.44	-62.4855	0.00315	73.4844	155.051	245.761	360.441	478.317	621.306	762.902	938.412	1101.04	1249.84
	57.4	-445.506	-396.477	-368.995	-333.249	-295.741	-256.552	-212.953	-163.335	-119.44	-62.7907	0.6135	75.0103	155.356	246.371	359.831	478.623	621.001	761.071	941.159	1102.56	1249.54
	57.5	-444.896	-396.172	-368.995	-332.638	-294.825	-257.468	-214.479	-164.556	-119.135	-61.8752	1.52902	74.7052	155.051	247.287	358.61	479.233	618.56	760.765	942.38	1102.87	1248.93
	57.6	-443.98	-396.172	-369.3	-333.859	-293.604	-258.078	-215.394	-164.556	-118.219	-61.8752	1.22385	73.4844	155.051	248.202	358	479.843	617.339	760.155	943.6	1102.56	1249.23
	57.7	-441.844	-396.477	-369.606	-335.385	-293.604	-257.468	-215.699	-163.64	-118.83	-61.8752	1.22385	72.2637	155.051	248.507	357.389	480.148	617.034	760.46	942.99	1101.95	1250.15
	57.8	-440.318	-397.392	-370.521	-335.995	-294.215	-255.942	-213.258	-162.725	-118.525	-62.1803	0.30832	71.6534	155.051	248.507	358.305	479.843	616.729	760.765	940.549	1100.73	1251.37
	57.9	-438.792	-399.834	-370.521	-336.301	-294.52	-255.026	-211.427	-161.504	-118.525	-62.1803	0.30832	71.9586	155.051	249.423	358.61	478.928	617.034	761.376	938.107	1100.12	1251.67
	58	-437.572	-401.97	-369.911	-336.606	-294.52	-253.806	-209.291	-160.894	-118.525	-62.7907	0.6135	73.4844	155.356	250.033	357.084	478.012	617.644	762.902	936.886	1099.82	1252.28
	58.1	-436.656	-403.191	-369.3	-335.69	-293.909	-251.669	-208.986	-161.199	-118.525	-62.7907	0.30832	73.7896	154.746	249.728	355.863	477.402	618.56	763.207	938.107	1099.82	1253.81
	58.2	-436.656	-404.106	-367.164	-333.249	-292.689	-250.754	-210.512	-161.199	-119.135	-63.7062	0.00315	74.0948	154.136	248.813	355.253	476.486	619.475	762.902	940.549	1100.43	1254.42
	58.3	-437.572	-403.801	-365.944	-331.113	-292.689	-250.449	-212.343	-161.199	-118.525	-63.401	0.00315	73.1793	154.441	248.507	354.948	476.181	619.475	762.596	941.464	1101.04	1254.73
	58.4	-439.403	-403.496	-365.028	-328.366	-293.909	-249.533	-213.868	-161.199	-117.304	-62.4855	0.30832	71.9586	154.136	247.897	355.558	477.097	618.865	761.986	942.685	1101.95	1252.59
	58.5	-442.149	-404.717	-365.333	-326.23	-295.13	-248.618	-214.174	-161.809	-116.083	-61.8752	0.91867	72.5689	154.441	248.202	355.558	478.623	619.781	762.291	942.685	1102.26	1249.54
	58.6	-443.98	-407.158	-365.638	-325.314	-295.13	-249.838	-214.479	-161.199	-116.694	-61.8752	0.30832	73.1793	153.831	248.202	355.863	479.843	621.306	761.681	942.685	1103.78	1246.79
	58.7	-445.811	-408.379	-365.944	-324.704	-293.909	-251.059	-212.648	-160.589	-116.694	-61.57	0.00315	73.7896	153.831	247.592	356.474	480.148	622.527	761.071	942.074	1106.22	1243.43
	58.8	-445.506	-408.379	-365.333	-325.009	-292.689	-252.28	-211.122	-159.368	-116.694	-61.57	-0.30203	75.0103	154.441	247.592	357.389	480.759	621.917	760.765	940.854	1109.58	1241.91
	58.9	-445.506	-406.548	-365.944	-324.399	-292.078	-253.5	-209.291	-158.452	-115.473	-61.2648	0.30832	74.4	155.356	246.982	356.474	481.064	622.832	761.376	939.023	1112.94	1240.69
	59	-445.811	-404.411	-367.164	-325.619	-291.468	-254.416	-208.07	-158.757	-114.252	-61.57	1.22385	73.4844	156.577	246.371	355.253	480.148	624.663	762.596	937.802	1114.46	1240.99
	59.1	-446.727	-404.717	-368.69	-327.756	-291.468	-253.5	-208.07	-159.368	-114.252	-62.1803	1.22385	71.9586	157.493	245.456	354.337	479.538	626.189	763.817	936.581	1114.16	1241.91
	59.2	-448.863	-406.242	-369.606	-329.892	-291.163	-253.195	-208.07	-159.978	-114.862	-63.0959	0.00315	71.3482	157.798	245.456	354.643	479.233	626.8	763.512	935.361	1113.85	1243.13
	59.3	-450.389	-407.158	-370.216	-332.638	-290.247	-252.89	-208.375	-160.894	-114.557	-63.401	-0.60721	71.6534	157.798	245.456	355.253	479.538	626.189	762.596	934.75	1112.33	1242.82
	59.4	-450.389	-406.548	-370.521	-335.08	-289.942	-253.195	-208.375	-161.199	-113.642	-62.7907	-0.91238	72.5689	157.493	245.456	356.474	480.759	625.274	761.986	934.445	1112.02	1242.21
	59.5	-450.084	-404.717	-368.995	-336.911	-289.942	-252.585	-206.849	-161.504	-112.726	-62.7907	-0.30203	72.5689	157.493	244.54	356.779	481.98	625.274	762.291	934.445	1112.02	1241.6
	59.6	-449.168	-404.717	-367.469	-337.826	-290.553	-251.975	-206.239	-161.199	-112.116	-62.7907	0.6135	72.5689	158.103	243.93	357.389	482.59	625.579	763.512	935.055	1112.02	1241.91
	59.7	-447.032	-402.886	-365.638	-338.132	-291.163	-250.754	-207.155	-161.199	-111.2	-63.0959	1.22385	72.5689	158.713	243.014	357.084	481.98	625.884	764.428	935.971	1112.02	1241.91
	59.8	-443.98	-401.665	-366.249	-338.132	-291.773	-250.449	-208.07	-161.199	-112.421	-62.7907	0.6135	73.1793	158.103	243.014	356.474	480.454	624.969	764.733	936.276	1110.8	1240.69
	59.9	-442.455	-402.275	-366.859	-337.521	-292.689	-249.533	-208.986	-160.283	-112.726	-61.8752	0.30832	73.1793	156.577	243.319	356.168	480.454	622.222	764.428	936.276	1108.36	1239.47
	60	-441.844	-403.496	-368.08	-337.216	-293.299	-250.143	-208.986	-159.673	-112.726	-61.57	-0.30203	72.8741	155.356	243.93	356.168	481.674	619.475	764.428	936.581	1105.61	1239.77
	60.1	-442.149	-404.411	-367.164	-335.995	-292.689	-251.059	-208.07	-159.368	-112.726	-61.2648	-0.60721	72.2637	155.051	244.54	356.779	483.505	617.644	765.648	937.192	1104.09	1240.08
	60.2	-442.455	-404.411	-365.638	-335.08	-291.468	-251.669	-206.849	-159.673	-113.642	-60.3493	-0.91238	71.6534	155.662	244.845	357.389	483.505	618.255	766.564	936.581	1101.65	1240.38
	60.3	-442.149	-404.411	-363.197	-335.08	-291.163	-251.975	-206.544	-159.978	-113.947	-59.739	-0.91238	71.9586	155.967	244.845	357.389	482.285	620.086	766.564	935.666	1098.6	1240.69
	60.4	-442.455	-404.717	-361.671	-335.385	-291.468	-253.195	-207.155	-159.978	-113.947	-59.739	-1.82791	72.5689	156.882	244.845	357.084	481.064	621.612	766.259	934.75	1095.54	1239.16
	60.5	-442.76	-404.717	-361.976	-335.69	-292.384	-254.721	-207.765	-159.978	-113.337	-60.3493	-1.21756	72.8741	157.798	245.761	356.779	479.538	622.527	766.259	933.53	1094.32	1237.94
	60.6	-443.675	-404.106	-365.333	-334.775	-293.604	-255.331	-207.765	-160.589	-113.642	-60.3493	-0.30203	72.8741	157.493	246.371	356.779	478.317	621.612	766.564	932.004	1093.41	1238.25
	60.7	-444.896	-403.191	-368.69	-332.944	-293.604	-255.331	-208.986	-161.199	-113.337	-61.57	-0.60721	72.5689	158.103	246.676	357.694	478.012	620.086	765.953	930.173	1093.71	1240.38
	60.8	-446.422	-402.275	-370.216	-332.944	-294.215	-255.942	-211.427	-159.673	-113.947	-60.9597	0.00315	73.1793	158.103	247.287	359.525	478.012	618.255	766.259	929.257	1094.93	1242.21
	60.9	-447.337	-401.97	-370.826	-332.638	-293.909	-255.942	-212.953	-157.537	-114.252	-60.0441	0.00315	72.8741	158.103	246.676	359.831	477.707	617.644	766.564	927.731	1096.15	1242.82
	61	-447.643	-401.97	-370.826	-332.638	-293.604	-256.247	-212.648	-157.232	-114.252	-60.3493	-0.91238	72.5689	156.882	245.761	359.831	477.097	617.95	767.784	927.731	1097.98	1242.52
	61.1	-445.811	-401.97	-370.216	-332.333	-292.689	-255.637	-211.732	-158.452	-115.168	-60.3493	-0.91238	73.7896	156.272	245.151	359.831	478.012	617.95	767.784	927.731	1100.73	1243.13
	61.2	-443.065	-403.191	-369.606	-331.113	-292.384	-254.416	-209.291	-160.283	-116.083	-60.3493	-0.91238	74.0948	156.882	244.235	359.22	478.012	618.255	767.479	927.121	1102.56	1243.13
	61.3	-442.455	-404.411	-368.995	-330.807	-292.994	-253.5	-205.629	-161.809	-116.694	-60.9597	-1.21756	74.0948	157.493	244.54	359.525	478.317	618.56	767.479	927.121	1105	1242.21
	61.4	-441.844	-405.327	-369.3	-331.723	-293.909	-254.416	-204.713	-162.42	-116.083	-60.6545	-0.60721	73.4844	157.798	244.54	358.915	478.012	618.865	768.7	928.342	1105.92	1240.38
	61.5	-440.013	-405.022	-370.521	-332.638	-294.52	-255.331	-205.629	-162.725	-116.083	-61.2648	0.30832	73.7896	158.103	244.845	358	477.402	618.56	770.531	930.173	1105.92	1239.16
	61.6	-437.267	-404.717	-372.657	-334.775	-293.604	-255.942	-207.155	-161.504	-116.083	-61.8752	0.6135	73.4844	158.408	244.54	357.694	476.792	617.644	771.141	932.614	1104.7	1237.94
	61.7	-435.741	-402.58	-373.268	-336.606	-292.689	-256.247	-207.765	-160.589	-116.388	-62.7907	0.30832	72.8741	158.103	244.54	358.61	477.097	617.034	770.531	934.445	1105	1237.33
	61.8	-436.656	-400.749	-371.132	-336.606	-292.689	-257.163	-207.46	-159.978	-116.083	-62.7907	0.00315	72.2637	158.103	244.845	359.22	477.097	618.255	767.479	934.75	1104.7	1236.11
	61.9	-437.877	-400.444	-368.69	-335.69	-295.13	-258.078	-206.849	-160.589	-116.083	-63.0959	0.00315	71.6534	158.408	245.151	358.61	476.486	620.391	764.733	934.75	1104.7	1236.41
	62	-439.708	-401.36	-366.249	-334.47	-296.656	-258.383	-207.46	-161.504	-116.083	-61.8752	0.30832	71.043	157.798	246.066	357.694	475.876	622.832	761.986	934.75	1104.39	1237.33
	62.1	-440.318	-401.665	-365.944	-333.859	-297.572	-258.994	-208.07	-161.504	-116.388	-61.57	0.6135	71.6534	157.493	245.761	357.084	476.181	624.358	760.155	934.445	1105.61	1239.47
	62.2	-440.929	-401.36	-365.638	-332.333	-297.877	-258.688	-208.68	-160.589	-115.778	-60.6545	0.00315	71.9586	156.882	244.845	357.389	476.486	625.274	760.155	932.919	1106.53	1241.91
	62.3	-442.455	-401.665	-364.723	-329.892	-296.961	-257.468	-209.596	-159.673	-116.083	-60.3493	0.91867	73.1793	156.882	244.54	357.694	477.097	624.663	760.765	930.783	1106.53	1242.52
	62.4	-444.286	-402.886	-364.723	-327.756	-296.656	-256.247	-208.986	-159.368	-116.694	-60.0441	1.22385	72.2637	156.882	244.235	358.305	477.402	623.138	762.902	929.257	1106.53	1241.91
	62.5	-443.065	-403.801	-365.944	-325.925	-296.046	-257.468	-208.68	-159.063	-116.694	-60.3493	0.91867	71.9586	156.272	244.235	357.694	478.012	621.612	765.038	927.731	1106.53	1239.77
	62.6	-442.149	-403.496	-367.775	-325.619	-295.435	-259.299	-209.291	-159.978	-115.778	-60.6545	0.91867	70.7379	155.356	244.235	356.779	478.928	621.917	767.174	926.51	1107.75	1239.47
	62.7	-441.539	-403.191	-368.385	-326.535	-294.825	-260.825	-209.901	-160.894	-116.083	-61.2648	0.30832	71.3482	154.746	244.235	356.168	480.454	623.138	769.005	926.51	1109.28	1240.69
	62.8	-440.929	-401.97	-368.385	-327.145	-295.13	-260.214	-209.901	-161.809	-116.694	-61.57	0.91867	71.3482	154.746	244.235	355.863	482.285	623.443	771.141	928.036	1110.19	1242.52
	62.9	-440.623	-399.529	-367.469	-327.45	-296.351	-258.994	-209.291	-161.809	-117.609	-61.8752	1.22385	71.6534	154.136	244.235	356.168	482.285	623.138	771.447	928.952	1110.19	1243.13
	63	-441.234	-395.561	-367.164	-328.366	-297.877	-258.383	-208.375	-161.504	-117.914	-61.8752	1.22385	72.2637	153.525	244.235	355.558	482.285	622.527	771.752	928.952	1109.58	1243.43
	63.1	-443.065	-394.341	-368.08	-330.197	-297.572	-258.078	-206.544	-161.199	-118.525	-61.8752	1.22385	72.8741	153.525	244.235	356.168	482.895	621.917	772.057	928.952	1107.45	1242.52
	63.2	-446.422	-395.866	-370.826	-332.638	-295.741	-257.773	-205.018	-161.504	-119.44	-60.9597	0.30832	73.1793	153.22	243.625	357.389	483.811	621.917	772.667	929.257	1104.7	1240.99
	63.3	-448.253	-398.613	-373.573	-332.638	-293.299	-257.773	-203.798	-161.809	-120.05	-60.9597	0.30832	72.5689	154.136	243.014	357.694	483.811	621.612	773.278	929.562	1101.04	1239.16
	63.4	-449.779	-400.444	-374.794	-331.113	-290.858	-256.857	-204.103	-162.114	-120.05	-60.0441	0.6135	71.9586	154.746	242.404	357.694	484.116	621.001	773.583	930.478	1098.29	1238.55
	63.5	-449.474	-399.834	-373.268	-330.197	-287.806	-256.552	-205.324	-162.114	-119.135	-60.0441	0.30832	71.9586	154.746	242.709	357.389	484.116	619.475	772.972	931.393	1096.76	1237.03
	63.6	-448.253	-399.834	-372.047	-329.282	-286.28	-255.942	-206.849	-162.114	-118.219	-60.9597	1.22385	71.9586	154.746	243.93	357.084	482.59	618.865	771.752	933.224	1095.85	1235.19
	63.7	-446.422	-400.444	-371.132	-329.282	-285.67	-254.721	-208.07	-161.504	-117.914	-61.2648	1.8342	72.8741	154.746	244.54	357.389	480.759	618.56	771.141	933.835	1095.24	1234.89
	63.8	-445.201	-401.054	-369.606	-330.502	-286.585	-253.5	-208.375	-160.894	-118.525	-61.8752	2.13938	72.8741	155.051	244.845	357.694	479.843	618.56	769.921	935.361	1094.93	1233.97
	63.9	-442.76	-401.054	-367.164	-333.249	-287.806	-252.89	-208.68	-160.283	-119.135	-62.7907	1.22385	72.2637	155.356	246.066	358.305	479.233	619.17	767.479	936.581	1094.02	1231.53
	64	-441.234	-401.36	-363.807	-334.47	-288.416	-253.195	-208.986	-161.199	-119.135	-62.7907	0.91867	71.6534	155.356	246.371	358.305	479.843	620.391	765.038	938.718	1092.19	1229.7
	64.1	-440.623	-402.886	-362.587	-334.164	-289.637	-252.89	-208.07	-161.504	-118.83	-63.0959	0.30832	71.9586	155.051	246.371	357.694	481.98	622.527	764.122	939.023	1090.66	1230.62
	64.2	-441.539	-404.717	-361.976	-332.638	-291.163	-251.669	-208.68	-161.504	-118.83	-63.0959	0.6135	72.5689	154.746	246.371	357.389	482.285	624.053	763.817	938.718	1089.74	1233.97
	64.3	-442.76	-406.548	-364.418	-331.723	-292.384	-250.449	-209.291	-162.114	-118.83	-62.7907	0.6135	73.1793	155.356	245.456	357.694	480.759	624.358	762.596	937.802	1087.61	1237.33
	64.4	-444.286	-406.548	-366.249	-331.113	-293.909	-249.838	-208.986	-163.03	-119.44	-61.8752	1.22385	72.8741	154.746	244.54	357.694	479.538	624.358	761.681	935.971	1086.39	1240.69
	64.5	-444.591	-405.632	-368.08	-329.892	-294.52	-250.143	-208.07	-163.335	-119.44	-61.2648	1.22385	73.7896	154.746	244.845	357.694	478.317	624.358	760.155	934.445	1084.86	1242.82
	64.6	-444.286	-404.411	-369.3	-328.366	-294.825	-250.754	-207.765	-164.556	-118.83	-60.3493	0.6135	74.4	154.746	245.761	358.305	477.097	623.138	760.155	933.835	1084.56	1244.65
	64.7	-442.149	-402.886	-368.385	-326.535	-295.741	-253.195	-207.155	-164.861	-118.525	-60.3493	-0.60721	74.4	155.051	246.066	359.22	477.097	622.222	760.765	933.224	1083.95	1244.96
	64.8	-439.098	-401.665	-367.469	-325.009	-296.351	-255.331	-207.46	-165.166	-116.999	-59.4338	-0.60721	74.4	155.051	245.456	359.525	477.402	621.306	761.071	932.614	1083.34	1244.65
	64.9	-437.572	-402.275	-366.554	-324.399	-294.825	-257.163	-207.46	-165.166	-116.999	-58.8234	0.00315	73.7896	155.662	245.456	360.136	478.317	620.086	761.376	933.224	1083.64	1242.82
	65	-436.656	-403.496	-364.112	-324.094	-292.689	-258.383	-207.765	-164.556	-118.83	-58.5182	0.6135	73.7896	155.051	245.456	359.831	478.928	619.17	762.291	933.835	1083.95	1241.3
	65.1	-437.572	-403.496	-362.587	-324.399	-291.468	-259.299	-207.765	-164.861	-119.135	-59.1286	1.52902	73.7896	154.136	245.151	358.61	479.843	619.475	762.902	934.75	1083.03	1239.77
	65.2	-439.403	-402.886	-362.587	-325.925	-290.858	-259.909	-207.765	-165.166	-120.05	-59.739	1.52902	73.4844	154.136	245.761	357.694	479.538	620.391	763.817	933.835	1082.42	1238.55
	65.3	-440.318	-401.665	-362.587	-328.671	-291.163	-261.13	-206.849	-164.556	-120.356	-60.6545	0.6135	72.5689	154.441	245.761	356.779	477.707	621.612	764.122	933.835	1083.03	1237.03
	65.4	-440.623	-400.749	-362.281	-331.418	-290.553	-261.13	-207.155	-163.335	-120.05	-60.9597	0.6135	71.9586	153.831	245.761	355.558	475.876	622.527	765.648	935.971	1084.25	1235.8
	65.5	-441.539	-400.444	-361.976	-333.249	-289.942	-261.435	-207.765	-163.335	-119.135	-61.57	0.91867	72.2637	154.746	246.066	353.727	475.571	624.053	766.564	938.107	1083.95	1235.19
	65.6	-442.149	-401.665	-361.976	-334.164	-289.942	-261.74	-208.68	-162.42	-119.135	-62.1803	0.6135	72.5689	155.051	245.151	352.506	475.876	624.053	766.259	938.718	1083.03	1234.89
	65.7	-442.149	-402.275	-363.807	-336.301	-290.858	-261.13	-210.512	-162.114	-119.135	-62.1803	0.30832	73.1793	154.746	244.235	351.286	476.486	623.138	765.648	938.107	1082.12	1235.19
	65.8	-443.065	-403.496	-365.638	-337.216	-291.468	-261.74	-211.732	-161.199	-119.135	-62.7907	0.6135	72.8741	153.831	243.014	350.98	476.792	621.306	765.038	937.497	1081.81	1235.8
	65.9	-444.286	-403.801	-367.775	-337.216	-291.468	-262.656	-212.037	-160.589	-119.745	-62.1803	0.6135	71.9586	153.831	243.93	351.286	476.792	621.001	764.733	936.886	1082.12	1236.72
	66	-444.286	-403.496	-369.3	-337.216	-291.773	-263.876	-212.037	-160.283	-119.745	-61.8752	0.30832	71.043	153.831	244.54	351.896	477.097	621.001	764.122	936.581	1080.89	1237.33
	66.1	-442.76	-402.58	-370.521	-336.301	-292.078	-263.876	-212.343	-159.673	-119.745	-61.8752	0.30832	71.043	153.831	244.54	352.506	478.012	621.612	764.428	936.581	1078.15	1236.11
	66.2	-442.455	-402.275	-370.826	-335.69	-291.468	-263.571	-212.953	-159.978	-120.356	-62.1803	0.30832	72.2637	154.441	244.235	351.896	478.012	621.612	764.733	936.581	1076.01	1234.28
	66.3	-442.76	-402.275	-371.132	-334.47	-290.553	-263.266	-213.563	-160.283	-120.356	-62.7907	0.6135	72.5689	155.051	243.319	350.98	478.317	621.917	764.733	937.497	1078.15	1231.84
	66.4	-445.201	-403.191	-371.132	-332.638	-290.553	-263.571	-214.174	-160.894	-119.135	-63.401	0.30832	72.5689	155.356	243.319	350.37	478.012	621.612	763.512	937.802	1081.2	1230.31
	66.5	-447.337	-403.801	-370.826	-331.113	-291.163	-264.182	-214.479	-161.504	-116.999	-63.0959	-0.30203	72.8741	154.441	243.625	350.37	478.317	621.001	761.986	939.023	1083.95	1228.48
	66.6	-447.948	-402.886	-370.826	-329.892	-290.858	-265.097	-213.563	-162.114	-115.168	-63.401	-0.30203	72.5689	154.136	244.235	351.896	478.012	621.001	761.376	939.633	1084.86	1226.34
	66.7	-447.337	-401.97	-371.742	-329.587	-290.553	-264.792	-212.037	-162.725	-113.642	-63.0959	-0.60721	72.2637	153.831	244.54	353.422	477.097	621.917	761.681	939.938	1083.34	1225.73
	66.8	-447.032	-403.191	-372.047	-329.282	-289.942	-264.182	-211.732	-163.03	-113.337	-63.7062	-0.60721	71.9586	153.831	244.54	353.727	478.012	624.358	762.902	938.718	1082.12	1226.65
	66.9	-447.337	-406.242	-370.826	-329.282	-289.332	-262.656	-211.427	-162.42	-114.252	-64.0114	0.00315	71.6534	154.746	244.235	354.643	478.928	625.884	764.122	935.971	1081.51	1227.26
	67	-448.863	-410.21	-369.606	-330.807	-288.721	-261.435	-212.037	-162.114	-114.252	-64.0114	0.00315	71.6534	155.356	243.625	355.558	479.233	625.884	764.733	933.224	1082.73	1227.87
	67.1	-449.474	-413.872	-368.08	-332.638	-289.027	-259.909	-212.648	-162.114	-114.252	-63.401	-0.30203	71.6534	155.662	243.625	356.168	479.538	625.884	765.038	932.004	1083.95	1228.48
	67.2	-448.253	-416.924	-366.859	-332.944	-289.027	-258.688	-213.258	-162.725	-113.642	-63.0959	0.30832	72.2637	155.356	243.625	356.779	481.064	624.358	763.512	931.393	1085.17	1229.09
	67.3	-447.337	-417.534	-365.944	-333.249	-288.721	-258.688	-213.868	-163.64	-113.642	-62.1803	0.6135	71.9586	154.746	244.54	356.168	482.59	622.527	761.986	932.004	1086.39	1230.62
	67.4	-446.727	-416.313	-365.944	-333.554	-288.416	-258.994	-213.868	-164.251	-113.337	-61.57	1.22385	71.9586	154.441	245.456	356.474	484.116	621.001	761.681	933.53	1086.39	1233.97
	67.5	-445.506	-415.398	-367.469	-333.859	-287.806	-259.299	-213.868	-163.64	-113.031	-61.2648	1.8342	71.3482	154.441	246.982	357.084	483.811	621.001	762.291	934.14	1084.86	1236.41
	67.6	-444.286	-415.398	-368.995	-333.249	-286.89	-257.773	-213.258	-162.725	-113.337	-61.57	1.22385	71.9586	154.441	247.592	357.084	482.895	622.222	763.512	934.14	1082.73	1236.72
	67.7	-444.286	-414.787	-370.216	-332.028	-286.89	-256.247	-212.343	-162.114	-113.642	-62.1803	0.00315	71.6534	154.136	247.592	356.168	481.98	623.443	764.428	934.445	1082.73	1235.19
	67.8	-444.896	-415.093	-371.437	-331.113	-286.89	-255.942	-212.343	-162.725	-113.642	-62.4855	-0.60721	71.9586	154.136	246.982	355.253	481.369	625.274	765.648	935.055	1083.34	1232.45
	67.9	-445.506	-414.177	-371.742	-331.113	-286.89	-256.552	-213.258	-162.42	-114.252	-62.1803	-0.91238	72.5689	154.441	246.676	355.253	482.285	625.579	768.09	935.666	1084.86	1229.7
	68	-447.337	-412.041	-371.132	-332.638	-286.89	-257.773	-212.343	-161.809	-115.473	-62.4855	-0.91238	72.2637	153.525	247.592	355.253	484.421	625.579	771.141	934.75	1085.17	1227.87
	68.1	-447.948	-409.905	-369.606	-333.859	-287.196	-257.773	-209.596	-161.504	-116.388	-63.0959	-0.60721	71.3482	152	248.507	355.863	486.557	625.579	773.278	934.445	1085.17	1225.43
	68.2	-447.337	-409.294	-368.69	-334.47	-287.501	-258.078	-207.765	-161.504	-116.694	-63.0959	0.6135	71.3482	152	247.897	355.863	487.473	626.494	774.804	933.835	1085.17	1224.51
	68.3	-445.811	-408.074	-368.69	-334.164	-287.806	-258.688	-207.46	-161.809	-117.304	-62.7907	1.8342	71.3482	152.61	246.676	356.168	487.778	625.884	775.109	932.919	1086.08	1224.82
	68.4	-444.286	-407.158	-368.08	-333.249	-287.501	-259.299	-208.375	-161.809	-116.999	-62.4855	1.8342	72.2637	153.525	244.54	355.863	486.862	624.053	774.193	931.393	1087.91	1225.43
	68.5	-441.844	-407.463	-366.554	-332.944	-287.196	-259.299	-208.986	-161.504	-116.694	-62.1803	0.91867	72.5689	154.441	243.625	355.253	486.557	622.222	772.972	931.088	1090.05	1226.04
	68.6	-439.403	-408.379	-365.333	-332.028	-288.416	-258.994	-209.901	-160.589	-116.388	-61.8752	0.00315	72.2637	155.662	243.625	355.253	487.168	621.001	771.141	932.004	1092.19	1225.73
	68.7	-436.961	-409.599	-365.944	-330.502	-289.637	-258.994	-210.512	-160.283	-115.473	-62.1803	-0.91238	71.9586	156.272	242.709	355.253	488.083	621.917	770.226	932.919	1094.32	1224.51
	68.8	-434.52	-409.599	-366.554	-329.892	-288.721	-259.604	-210.512	-159.978	-115.168	-62.7907	-0.91238	71.6534	157.493	242.404	355.558	488.388	623.138	769.31	933.53	1095.85	1223.9
	68.9	-434.52	-408.684	-366.554	-330.197	-286.89	-259.909	-210.817	-160.589	-114.252	-63.7062	-0.91238	71.3482	156.882	241.794	355.253	488.083	623.443	768.395	932.614	1096.15	1225.12
	69	-436.961	-408.989	-365.944	-330.807	-285.059	-260.214	-211.122	-161.199	-113.337	-63.401	-0.60721	72.5689	156.272	241.794	354.643	488.083	624.053	768.7	930.783	1096.15	1226.95
	69.1	-439.403	-409.905	-365.028	-330.807	-285.059	-259.604	-211.732	-161.809	-112.726	-63.401	0.00315	72.2637	155.051	241.794	354.032	487.473	624.053	769.31	929.257	1096.76	1227.56
	69.2	-440.013	-412.041	-364.112	-330.502	-285.975	-258.994	-211.732	-162.42	-113.031	-62.7907	-0.30203	71.6534	154.136	241.183	354.948	487.168	624.663	769.31	929.867	1097.98	1226.95
	69.3	-439.403	-413.262	-364.418	-329.587	-287.806	-257.773	-211.122	-162.725	-113.031	-61.8752	-0.30203	70.4327	153.831	240.573	355.863	485.642	624.663	769.31	932.309	1098.9	1226.04
	69.4	-439.098	-412.041	-364.418	-328.366	-289.332	-256.552	-211.427	-162.114	-113.337	-61.57	-0.30203	70.1275	153.22	241.183	357.084	484.421	624.969	768.09	935.361	1098.6	1226.04
	69.5	-438.487	-411.125	-364.112	-328.366	-290.553	-255.637	-211.122	-161.504	-113.337	-62.4855	0.91867	69.8223	153.22	241.794	357.389	483.811	624.663	766.259	937.802	1097.68	1227.56
	69.6	-438.182	-409.599	-363.807	-329.282	-292.078	-255.637	-211.122	-161.504	-113.337	-63.7062	1.8342	69.5172	152.305	241.794	357.084	483.811	624.969	764.733	940.854	1096.76	1230.31
	69.7	-438.792	-406.548	-363.197	-330.502	-293.299	-256.247	-212.037	-160.283	-114.252	-63.7062	0.91867	69.8223	151.389	241.488	355.863	483.811	626.189	763.817	942.38	1095.54	1233.67
	69.8	-440.013	-403.496	-363.807	-331.113	-293.909	-256.552	-212.343	-159.673	-114.862	-63.0959	0.6135	70.1275	150.474	241.794	354.337	484.116	627.105	762.902	942.074	1095.85	1235.8
	69.9	-441.539	-401.665	-365.333	-331.723	-295.13	-256.857	-212.037	-159.063	-115.168	-62.4855	1.22385	70.4327	149.253	242.099	354.032	484.421	626.494	762.596	940.549	1097.07	1236.41
	70	-440.929	-401.054	-368.385	-332.638	-296.961	-258.383	-210.817	-159.673	-115.778	-62.4855	1.22385	71.043	149.558	243.625	354.032	484.421	625.884	762.291	938.718	1098.6	1237.03
	70.1	-439.403	-401.054	-370.826	-333.554	-300.013	-259.909	-209.901	-159.673	-115.473	-62.4855	0.30832	71.9586	151.084	244.235	354.948	484.421	625.274	761.986	936.276	1100.73	1238.86
	70.2	-437.877	-401.97	-373.268	-335.08	-301.234	-260.214	-209.596	-159.673	-115.473	-62.1803	0.30832	72.5689	152	244.235	355.558	483.811	626.494	760.765	935.666	1102.87	1241.91
	70.3	-437.267	-402.886	-376.014	-336.301	-300.928	-259.604	-210.817	-159.978	-115.168	-61.57	0.6135	73.1793	151.694	244.235	355.558	484.116	627.41	759.85	935.055	1104.09	1244.35
	70.4	-436.351	-403.191	-377.54	-337.826	-299.097	-259.604	-211.427	-161.199	-115.473	-61.57	0.6135	72.8741	151.389	243.014	355.863	483.811	627.715	760.765	935.666	1104.09	1244.96
	70.5	-437.267	-402.275	-378.456	-337.826	-297.877	-259.299	-212.037	-161.504	-116.999	-62.1803	0.6135	72.8741	151.084	241.794	356.168	484.421	627.715	761.376	935.361	1104.39	1244.35
	70.6	-437.877	-400.749	-378.456	-336.911	-296.656	-258.688	-211.427	-162.114	-116.999	-61.57	0.30832	73.1793	152	241.488	356.474	485.336	628.326	761.681	935.055	1104.7	1243.43
	70.7	-437.572	-401.054	-376.625	-335.69	-295.435	-257.468	-210.206	-161.504	-117.609	-62.1803	0.00315	73.4844	153.22	242.099	356.779	486.252	628.936	761.986	935.361	1105	1241.6
	70.8	-435.435	-401.665	-374.183	-333.249	-292.689	-257.163	-208.375	-160.894	-118.525	-63.0959	0.30832	73.4844	154.136	241.488	356.779	485.642	630.157	761.986	934.14	1105.61	1239.77
	70.9	-432.994	-401.97	-372.657	-331.418	-289.942	-256.552	-207.765	-159.978	-119.135	-64.0114	0.30832	72.8741	154.136	240.573	355.558	484.726	629.851	762.596	930.783	1105.92	1238.55
	71	-431.468	-403.191	-372.047	-330.807	-288.721	-255.637	-207.765	-159.063	-119.44	-63.7062	-0.30203	71.9586	153.831	240.573	354.643	483.811	630.157	762.596	927.731	1104.39	1238.25
	71.1	-431.773	-404.106	-370.826	-330.197	-288.721	-255.026	-207.765	-159.063	-119.135	-64.3166	-0.91238	71.6534	153.525	240.878	354.032	483.2	629.851	762.902	927.121	1102.26	1240.08
	71.2	-432.384	-405.022	-369.606	-329.587	-288.721	-254.721	-207.765	-160.283	-118.219	-63.0959	-0.60721	71.3482	153.831	241.488	353.422	482.59	629.241	762.902	928.647	1100.12	1241.3
	71.3	-433.604	-404.717	-367.164	-328.976	-289.027	-255.331	-207.155	-161.504	-117.609	-61.8752	-0.60721	71.6534	154.136	241.183	352.506	482.285	628.326	762.291	930.478	1098.6	1242.82
	71.4	-435.741	-404.106	-365.638	-328.061	-290.247	-256.247	-206.849	-162.114	-116.999	-61.8752	0.6135	72.2637	153.831	240.878	352.201	482.59	626.8	761.986	932.614	1096.46	1244.65
	71.5	-436.656	-403.801	-365.028	-327.756	-292.689	-257.163	-206.849	-161.199	-117.304	-62.1803	0.91867	72.2637	153.22	240.573	352.506	482.285	625.579	761.681	932.919	1095.54	1246.18
	71.6	-436.046	-403.496	-365.944	-327.45	-294.825	-258.078	-206.849	-160.589	-117.914	-62.1803	0.30832	70.7379	153.22	240.268	352.812	482.895	624.053	761.071	932.919	1094.93	1247.71
	71.7	-435.435	-402.886	-367.164	-327.145	-296.351	-260.214	-206.544	-160.283	-117.914	-61.8752	0.30832	70.1275	153.831	240.573	353.727	483.811	623.748	760.46	932.614	1094.63	1249.54
	71.8	-435.741	-401.97	-368.69	-326.23	-296.656	-261.435	-205.934	-160.589	-117.914	-61.2648	0.00315	71.043	154.441	240.573	354.032	485.031	624.053	760.765	932.309	1095.24	1250.76
	71.9	-436.961	-401.054	-369.606	-325.009	-296.961	-261.435	-206.239	-160.894	-117.609	-60.3493	0.00315	71.043	154.441	241.183	354.643	485.947	624.358	761.376	932.309	1097.07	1251.67
	72	-437.877	-400.749	-369.911	-324.094	-296.961	-260.519	-207.46	-161.504	-117.914	-61.2648	0.00315	71.9586	155.051	241.794	354.643	485.642	624.969	763.817	932.614	1098.6	1251.67
	72.1	-438.487	-401.054	-368.69	-323.178	-295.13	-259.604	-208.07	-162.114	-118.525	-61.57	0.91867	72.2637	155.051	241.183	354.948	484.421	625.274	765.343	932.004	1099.82	1251.67
	72.2	-438.182	-401.36	-368.385	-322.873	-294.215	-259.299	-208.07	-163.03	-118.525	-61.8752	1.22385	72.2637	154.746	240.573	354.643	483.811	625.579	765.953	931.698	1100.43	1250.76
	72.3	-437.877	-403.801	-369.606	-324.399	-294.825	-259.604	-206.849	-163.64	-118.219	-62.7907	1.52902	72.5689	154.136	240.878	354.337	482.285	624.969	766.259	931.088	1101.95	1250.15
	72.4	-438.487	-406.548	-371.742	-325.925	-296.351	-259.604	-205.324	-163.945	-117.609	-62.4855	1.52902	71.9586	154.136	240.878	354.643	481.98	624.053	766.259	931.088	1103.78	1248.62
	72.5	-439.403	-407.768	-373.878	-328.366	-297.877	-259.909	-205.018	-164.556	-117.304	-62.4855	1.8342	72.2637	154.746	242.709	355.253	481.98	623.748	765.648	931.088	1105.31	1245.27
	72.6	-440.929	-407.768	-374.183	-330.807	-298.182	-259.604	-206.239	-164.861	-117.304	-61.57	1.8342	72.5689	155.662	243.319	354.948	482.285	623.443	767.479	932.919	1105.31	1242.21
	72.7	-440.929	-406.242	-373.878	-332.333	-297.572	-260.519	-207.765	-165.166	-117.609	-60.3493	1.52902	72.8741	156.577	243.319	354.948	482.285	622.527	768.395	934.75	1104.7	1240.38
	72.8	-437.877	-405.327	-373.573	-332.944	-296.351	-261.435	-209.291	-164.251	-116.999	-60.3493	0.91867	72.8741	155.662	243.319	355.558	481.98	621.612	769.005	935.361	1105	1240.69
	72.9	-434.825	-404.411	-373.573	-332.944	-295.435	-261.74	-209.596	-164.251	-116.388	-60.9597	0.00315	72.5689	155.356	242.709	356.168	481.064	621.306	768.395	934.75	1105	1243.13
	73	-432.079	-403.801	-374.488	-332.944	-296.046	-260.519	-208.986	-163.03	-115.778	-60.9597	-0.30203	72.5689	154.746	242.404	355.863	479.843	621.001	767.784	933.835	1105.61	1244.96
	73.1	-430.248	-402.58	-376.014	-332.944	-296.656	-260.214	-208.986	-161.504	-115.473	-60.9597	-0.30203	71.9586	154.441	241.794	354.643	478.928	620.086	766.259	932.919	1107.14	1244.96
	73.2	-429.942	-400.749	-377.235	-332.638	-296.046	-259.604	-209.596	-160.283	-115.473	-61.2648	0.30832	71.6534	153.831	241.488	353.117	479.233	620.391	764.428	932.614	1106.83	1243.13
	73.3	-429.332	-399.529	-378.151	-332.028	-293.909	-258.078	-210.512	-159.368	-115.168	-61.8752	0.00315	71.9586	153.831	241.183	352.201	478.623	622.222	763.207	932.614	1106.53	1239.77
	73.4	-430.553	-399.223	-380.592	-331.418	-291.468	-257.468	-210.512	-159.063	-116.083	-61.8752	0.00315	71.6534	154.441	242.099	352.201	477.707	622.527	762.291	933.835	1105	1236.72
	73.5	-433.91	-400.139	-381.507	-331.113	-289.637	-255.942	-210.512	-159.673	-116.388	-63.0959	0.30832	71.6534	155.051	242.404	352.812	477.097	623.138	760.765	934.75	1101.65	1235.19
	73.6	-437.267	-401.36	-381.813	-331.113	-289.942	-254.111	-210.206	-159.978	-115.778	-63.401	0.6135	71.3482	154.136	242.709	352.506	477.402	623.443	759.85	933.835	1098.6	1234.89
	73.7	-439.098	-401.97	-380.897	-332.028	-289.637	-253.806	-209.291	-159.673	-114.557	-63.7062	0.91867	71.3482	152.61	242.709	352.506	477.707	623.443	759.545	930.783	1095.24	1236.41
	73.8	-440.013	-401.665	-379.371	-332.333	-289.637	-254.416	-208.986	-159.368	-114.252	-63.0959	1.8342	71.3482	152.61	243.014	354.032	478.317	623.748	760.155	928.952	1093.71	1240.38
	73.9	-440.013	-402.275	-377.54	-332.333	-289.027	-255.331	-208.986	-159.978	-113.947	-62.4855	1.52902	71.6534	153.525	243.625	354.643	478.928	623.138	760.765	927.426	1092.49	1243.74
	74	-440.013	-403.801	-375.709	-331.723	-288.111	-255.331	-208.986	-160.283	-113.947	-61.2648	1.22385	71.043	154.441	244.235	355.558	480.454	622.222	761.681	926.816	1092.49	1245.57
	74.1	-439.708	-405.632	-374.794	-332.028	-287.196	-255.331	-209.901	-159.063	-113.642	-60.9597	0.91867	71.043	155.662	244.54	355.253	480.759	622.222	762.596	928.036	1091.88	1245.57
	74.2	-439.098	-408.074	-375.709	-332.638	-286.89	-255.637	-212.648	-158.147	-114.252	-60.6545	0.6135	71.9586	155.967	243.319	354.032	480.759	620.696	764.122	927.731	1092.19	1243.43
	74.3	-438.792	-408.989	-376.319	-332.944	-287.196	-255.942	-214.784	-158.452	-114.557	-61.2648	0.00315	72.2637	155.967	241.794	352.506	481.064	619.781	765.038	928.647	1093.41	1241.91
	74.4	-439.403	-410.21	-376.625	-332.944	-288.721	-255.942	-214.784	-159.368	-115.168	-61.8752	0.30832	72.5689	155.662	241.488	351.591	481.369	619.475	765.648	928.647	1094.63	1241.6
	74.5	-439.098	-411.43	-376.93	-333.859	-292.078	-255.331	-214.479	-159.368	-114.252	-62.4855	0.91867	72.2637	155.662	241.794	352.201	480.454	620.086	765.648	927.731	1093.71	1241.3
	74.6	-437.877	-410.21	-377.845	-335.08	-295.435	-254.721	-214.174	-159.368	-113.642	-61.8752	1.22385	72.5689	155.662	242.709	353.422	479.843	621.306	766.259	926.816	1092.19	1240.69
	74.7	-436.351	-407.768	-379.066	-336.301	-297.266	-254.416	-213.868	-158.452	-113.031	-61.2648	0.91867	73.1793	155.356	243.625	353.727	479.233	622.527	767.174	927.121	1091.27	1238.55
	74.8	-436.351	-404.411	-380.287	-335.995	-296.656	-255.942	-213.258	-158.147	-112.726	-61.2648	0.00315	73.1793	155.356	244.235	354.643	478.623	623.748	766.869	926.51	1091.88	1237.33
	74.9	-437.572	-401.054	-381.507	-333.554	-295.13	-257.163	-212.343	-158.757	-112.726	-60.0441	0.00315	72.5689	155.662	243.93	355.253	477.707	624.053	765.343	925.9	1092.8	1235.8
	75	-438.792	-398.003	-382.118	-329.892	-294.825	-257.468	-212.648	-159.063	-113.337	-59.739	0.30832	72.5689	155.356	243.319	355.558	477.402	624.053	764.428	924.679	1094.02	1236.72
	75.1	-438.792	-395.561	-380.897	-326.84	-294.825	-257.163	-212.953	-159.673	-113.642	-60.3493	0.91867	72.8741	155.051	242.404	355.863	477.707	624.358	763.512	923.459	1096.15	1237.64
	75.2	-437.267	-396.172	-379.066	-324.094	-295.435	-257.468	-213.563	-160.589	-113.947	-61.57	1.52902	73.4844	155.051	240.878	355.253	478.012	624.358	764.122	923.764	1098.9	1239.77
	75.3	-434.825	-397.698	-377.54	-323.483	-295.435	-258.688	-213.563	-160.894	-113.337	-62.1803	0.6135	73.1793	154.136	239.657	355.253	478.012	623.443	764.428	923.764	1099.51	1241.3
	75.4	-434.52	-399.529	-376.319	-324.399	-294.215	-259.299	-212.343	-160.894	-113.031	-62.1803	0.30832	73.4844	154.441	240.268	355.558	479.233	622.527	764.733	923.154	1098.6	1242.82
	75.5	-436.046	-401.36	-375.404	-325.925	-292.689	-258.383	-209.596	-160.589	-112.726	-62.4855	-0.30203	72.8741	155.051	242.099	355.558	480.148	621.917	763.207	923.154	1095.54	1242.52
	75.6	-437.877	-401.97	-373.573	-327.45	-291.163	-257.468	-208.07	-160.283	-113.031	-62.1803	0.6135	72.8741	154.746	243.93	355.863	479.843	621.001	761.376	921.628	1092.8	1240.08
	75.7	-437.877	-401.665	-372.963	-328.061	-290.858	-257.163	-207.155	-161.199	-113.337	-62.1803	0.91867	72.8741	154.136	244.845	356.474	478.928	619.17	759.24	921.017	1090.05	1236.11
	75.8	-437.267	-400.444	-372.657	-328.061	-290.553	-258.078	-206.849	-162.42	-114.252	-61.57	0.6135	72.8741	154.746	244.54	356.474	478.317	617.644	756.798	921.017	1088.83	1233.36
	75.9	-435.741	-399.529	-371.742	-326.84	-289.942	-258.994	-207.155	-164.556	-114.252	-61.2648	0.00315	72.8741	155.662	244.54	355.863	477.402	617.034	755.883	921.628	1088.22	1233.06
	76	-434.215	-400.139	-370.826	-328.061	-289.942	-259.299	-208.375	-165.471	-113.947	-60.6545	0.00315	72.5689	156.577	245.151	354.948	477.097	616.118	755.272	922.543	1087.91	1233.97
	76.1	-432.079	-400.749	-370.826	-330.197	-288.721	-259.909	-209.291	-166.082	-113.642	-60.3493	0.30832	72.2637	155.967	245.456	355.558	477.707	616.424	754.967	924.374	1088.52	1235.8
	76.2	-431.468	-401.665	-371.742	-331.723	-288.111	-259.909	-210.206	-165.777	-114.557	-60.3493	1.22385	72.2637	155.051	246.371	355.863	478.928	617.339	754.662	925.9	1089.13	1238.55
	76.3	-431.468	-402.275	-373.573	-332.944	-287.806	-260.825	-211.122	-165.471	-116.083	-60.9597	1.22385	71.9586	154.441	247.287	355.863	479.233	618.255	754.967	927.426	1089.13	1241.91
	76.4	-431.773	-401.97	-375.099	-333.554	-289.332	-260.825	-211.732	-165.471	-117.914	-60.9597	0.91867	71.9586	153.831	247.287	355.863	479.233	617.95	756.798	928.342	1089.13	1244.04
	76.5	-432.994	-400.749	-376.93	-333.249	-292.078	-260.519	-212.037	-165.777	-119.44	-60.9597	0.00315	71.043	153.831	246.066	355.863	479.233	618.56	758.629	927.121	1089.13	1244.35
	76.6	-434.825	-398.918	-377.54	-332.638	-294.215	-260.214	-211.122	-166.082	-118.525	-61.2648	0.00315	70.7379	153.525	244.235	355.863	478.928	619.781	758.934	924.069	1089.44	1245.57
	76.7	-434.215	-398.308	-376.93	-332.028	-294.215	-260.519	-210.817	-167.302	-118.83	-61.2648	-0.30203	70.7379	153.525	244.235	355.253	478.317	619.781	758.324	922.543	1089.13	1247.4
	76.8	-432.384	-398.003	-376.93	-331.723	-294.825	-260.214	-210.206	-167.913	-119.44	-62.1803	-0.30203	71.3482	152.915	244.235	354.948	478.623	620.391	757.714	922.543	1090.66	1249.54
	76.9	-430.248	-398.613	-376.319	-332.638	-295.741	-259.299	-209.596	-167.608	-120.356	-61.8752	0.30832	70.7379	152.305	243.93	354.948	478.623	621.001	758.019	924.069	1092.8	1251.67
	77	-429.027	-399.529	-374.488	-333.554	-296.961	-257.468	-209.596	-167.608	-121.576	-61.8752	0.91867	70.1275	152.305	243.014	354.032	478.317	621.306	758.019	926.816	1095.24	1252.28
	77.1	-429.942	-400.749	-372.657	-334.164	-297.266	-255.942	-210.206	-166.997	-121.882	-60.9597	1.52902	70.4327	152.915	242.099	354.032	478.623	621.306	758.629	927.731	1097.07	1248.93
	77.2	-433.299	-401.054	-371.132	-333.554	-296.961	-255.331	-210.512	-166.387	-120.966	-60.0441	1.52902	71.043	152.915	242.404	354.032	478.317	619.781	759.545	927.731	1097.98	1245.27
	77.3	-436.961	-400.139	-370.521	-333.554	-295.741	-254.721	-210.512	-165.777	-120.05	-59.739	0.6135	70.7379	153.831	242.709	354.643	478.317	619.17	759.85	928.647	1098.29	1242.82
	77.4	-438.792	-398.918	-370.521	-332.638	-295.741	-253.806	-210.512	-164.251	-119.44	-59.1286	0.6135	70.7379	153.831	243.319	354.948	478.623	619.17	758.934	929.562	1099.21	1241.3
	77.5	-438.182	-398.613	-370.521	-331.723	-295.741	-253.5	-209.596	-163.03	-118.219	-58.2131	0.00315	71.3482	153.525	243.319	355.253	478.928	620.086	757.409	930.478	1100.73	1240.99
	77.6	-437.572	-400.139	-371.742	-330.502	-295.741	-253.806	-208.68	-161.809	-117.304	-58.5182	-0.60721	71.043	152.61	243.014	354.337	479.843	621.306	756.493	930.783	1102.26	1241.3
	77.7	-436.351	-401.97	-372.963	-329.282	-294.825	-253.195	-207.155	-161.199	-117.914	-59.739	-1.21756	71.3482	152.61	242.404	353.727	479.538	621.306	756.188	930.478	1104.09	1241.91
	77.8	-434.52	-402.275	-372.963	-328.976	-293.299	-253.195	-207.46	-160.589	-118.219	-60.0441	-0.60721	71.043	152.61	242.404	353.422	479.233	620.086	755.272	929.257	1105	1241.3
	77.9	-432.384	-403.496	-373.573	-328.671	-292.384	-253.5	-208.07	-160.589	-118.83	-60.6545	0.30832	71.9586	152.915	241.794	353.727	479.538	620.086	754.357	929.257	1106.22	1240.08
	78	-431.773	-404.411	-373.878	-330.502	-291.163	-253.806	-208.68	-158.757	-118.219	-61.8752	0.30832	72.5689	153.831	241.183	354.337	480.454	619.781	752.831	929.562	1105.61	1239.77
	78.1	-432.079	-406.242	-373.573	-332.333	-290.553	-254.111	-208.07	-156.621	-117.914	-62.7907	0.30832	72.2637	153.831	240.878	354.337	481.674	619.475	752.526	929.257	1104.39	1240.69
	78.2	-433.91	-408.074	-373.268	-333.249	-291.163	-255.026	-207.765	-156.621	-117.304	-64.0114	0.00315	71.3482	154.441	241.183	354.337	481.98	619.781	753.441	928.342	1103.48	1241.6
	78.3	-435.741	-408.684	-374.183	-333.249	-292.384	-256.247	-206.849	-157.232	-117.609	-63.7062	0.30832	71.043	154.746	242.099	354.337	481.674	619.781	755.272	927.731	1102.87	1241.6
	78.4	-437.267	-408.074	-374.794	-333.249	-292.384	-257.773	-207.46	-159.063	-118.219	-62.4855	0.00315	71.3482	155.051	243.014	354.948	481.064	619.781	757.103	926.51	1101.95	1241.3
	78.5	-437.877	-407.158	-375.099	-331.723	-292.078	-260.519	-208.07	-160.894	-118.219	-61.2648	0.30832	71.9586	155.051	243.625	355.253	480.454	619.781	758.629	924.985	1101.04	1240.69
	78.6	-438.182	-407.768	-375.709	-330.197	-290.553	-261.435	-208.986	-162.725	-118.525	-60.6545	0.91867	72.8741	155.662	243.319	356.168	479.843	619.475	759.24	924.679	1100.73	1240.38
	78.7	-438.487	-409.294	-376.319	-329.892	-288.416	-262.35	-210.206	-163.64	-117.914	-60.0441	0.6135	72.2637	155.051	242.709	357.389	479.538	619.475	759.545	926.51	1101.34	1240.38
	78.8	-437.267	-410.515	-376.014	-329.587	-286.89	-262.656	-210.512	-163.335	-117.914	-60.3493	0.91867	72.5689	154.746	241.794	358	479.843	620.086	760.155	929.562	1100.73	1241.3
	78.9	-436.961	-410.82	-375.709	-329.587	-287.196	-262.35	-210.206	-163.03	-118.525	-60.0441	1.52902	71.9586	153.22	242.404	357.694	479.538	620.086	761.376	931.698	1098.29	1241.91
	79	-437.572	-409.905	-374.488	-330.502	-287.806	-261.74	-208.68	-162.42	-118.83	-60.6545	1.52902	71.6534	152	243.625	357.389	478.012	620.391	763.207	932.919	1096.76	1241.91
	79.1	-440.013	-409.599	-372.657	-331.723	-288.111	-262.35	-208.07	-162.725	-119.44	-61.8752	1.8342	71.043	152.915	244.235	357.389	476.792	621.001	763.207	932.309	1095.85	1241.91
	79.2	-440.013	-410.21	-372.047	-332.333	-287.501	-263.266	-208.07	-163.945	-119.44	-62.1803	1.52902	71.3482	153.22	244.235	357.694	476.486	620.086	762.596	932.309	1094.63	1240.38
	79.3	-439.098	-412.346	-371.742	-332.333	-287.501	-263.571	-207.46	-163.64	-119.135	-61.8752	1.8342	71.9586	154.136	243.319	357.389	477.097	619.17	762.596	932.614	1092.8	1238.25
	79.4	-437.267	-412.651	-371.742	-332.028	-287.501	-262.045	-206.544	-163.03	-117.914	-61.8752	0.6135	72.2637	154.441	242.404	356.779	477.402	618.255	762.596	932.614	1091.27	1236.72
	79.5	-437.267	-411.736	-371.437	-331.723	-287.501	-259.604	-205.018	-162.725	-116.694	-61.57	0.30832	72.5689	153.831	241.488	356.474	478.012	617.644	762.596	932.004	1089.13	1236.41
	79.6	-436.656	-411.736	-372.047	-330.807	-287.806	-258.688	-204.408	-163.03	-115.473	-61.2648	0.6135	73.4844	153.831	241.794	356.474	477.402	615.813	762.902	931.088	1087.61	1236.72
	79.7	-436.961	-412.041	-372.657	-330.807	-287.501	-257.773	-205.018	-162.114	-115.168	-61.57	0.91867	73.7896	154.136	242.709	357.084	477.097	613.982	764.733	930.478	1088.52	1236.72
	79.8	-438.182	-414.177	-372.963	-332.028	-286.89	-257.468	-205.018	-160.894	-116.083	-61.2648	1.52902	74.4	153.22	243.014	357.694	477.402	612.456	765.953	929.562	1089.44	1237.33
	79.9	-439.098	-415.398	-373.268	-332.638	-286.89	-255.942	-205.018	-160.283	-116.999	-61.2648	0.6135	74.4	152.61	242.404	357.084	478.928	611.236	765.648	928.952	1090.36	1239.77
	80	-438.792	-415.398	-374.183	-332.028	-287.196	-253.806	-205.324	-159.978	-116.694	-61.57	0.30832	73.7896	152	242.404	357.389	481.064	610.625	764.428	928.342	1090.66	1242.52
	80.1	-437.572	-413.872	-375.099	-330.197	-287.501	-252.28	-205.629	-159.368	-116.083	-60.6545	-0.60721	73.7896	152	242.099	356.779	482.285	610.015	762.902	927.426	1090.36	1244.96
	80.2	-436.961	-413.872	-374.488	-328.366	-287.806	-251.975	-205.324	-158.757	-115.473	-60.9597	-0.60721	74.0948	152.61	242.404	355.558	482.895	608.794	762.596	927.731	1090.36	1245.27
	80.3	-437.877	-415.093	-372.657	-328.366	-289.027	-252.28	-206.239	-158.757	-116.083	-60.9597	-0.30203	74.0948	152.61	243.014	354.643	482.895	608.489	762.902	927.731	1090.97	1244.96
	80.4	-439.098	-416.618	-370.826	-328.061	-289.332	-251.975	-207.46	-159.673	-116.083	-60.6545	-0.30203	73.4844	152.915	243.93	354.032	482.59	609.405	763.512	927.731	1092.49	1243.74
	80.5	-439.098	-416.313	-369.606	-327.145	-288.721	-251.669	-208.375	-161.199	-114.862	-60.6545	-0.60721	72.2637	153.525	243.93	352.812	482.895	611.541	763.817	928.647	1094.93	1243.13
	80.6	-437.877	-414.482	-368.995	-327.756	-287.501	-252.28	-208.07	-162.42	-113.947	-61.8752	-0.60721	71.6534	153.831	243.319	352.201	481.98	614.593	762.596	929.562	1096.46	1242.52
	80.7	-436.046	-412.651	-370.216	-328.671	-286.89	-253.806	-208.07	-162.42	-113.642	-62.7907	-0.30203	71.3482	153.831	243.014	351.896	481.674	617.644	762.291	930.478	1095.54	1243.13
	80.8	-434.825	-409.905	-371.132	-330.807	-288.111	-254.721	-209.291	-161.809	-113.947	-63.0959	-0.30203	72.2637	153.831	242.404	352.812	481.369	618.56	761.071	931.393	1093.41	1244.04
	80.9	-433.604	-406.242	-371.437	-333.249	-288.721	-255.026	-209.901	-160.894	-113.337	-62.7907	0.00315	73.1793	154.136	242.099	353.422	481.369	619.17	761.681	933.53	1090.97	1244.35
	81	-433.299	-404.106	-370.826	-334.47	-289.942	-255.331	-209.901	-160.283	-113.031	-62.7907	-0.30203	72.5689	154.136	241.794	354.032	481.674	619.17	762.902	935.361	1090.05	1243.13
	81.1	-434.52	-404.411	-370.216	-335.69	-292.078	-254.416	-209.596	-159.978	-112.116	-62.4855	0.30832	71.3482	153.525	241.794	354.032	481.064	618.865	764.122	935.055	1091.27	1241.6
	81.2	-436.046	-406.853	-370.216	-337.826	-294.825	-255.026	-208.986	-160.283	-111.811	-62.1803	-0.30203	70.7379	153.22	241.488	354.032	481.369	617.644	763.817	933.53	1093.41	1240.99
	81.3	-437.877	-408.074	-369.911	-338.437	-296.961	-256.247	-208.986	-159.978	-112.421	-62.1803	-0.60721	71.3482	153.525	241.183	354.643	481.674	615.203	763.817	932.004	1094.02	1241.91
	81.4	-437.877	-408.379	-370.216	-338.132	-297.572	-257.163	-208.986	-160.589	-112.421	-61.57	-0.91238	72.2637	153.525	241.488	354.643	481.674	614.287	762.596	930.783	1093.71	1244.65
	81.5	-436.656	-408.379	-370.521	-336.911	-296.046	-257.163	-208.68	-160.283	-111.506	-61.57	0.30832	72.5689	154.136	241.183	354.643	480.454	613.372	761.681	929.562	1093.41	1246.18
	81.6	-435.13	-408.379	-370.216	-335.385	-293.604	-256.247	-208.375	-161.199	-110.59	-60.9597	0.6135	72.8741	153.831	240.573	354.643	478.623	614.287	760.765	929.257	1091.88	1245.88
	81.7	-435.435	-407.768	-368.995	-334.47	-291.163	-256.247	-209.291	-161.199	-110.895	-60.9597	1.22385	72.2637	152.61	240.573	353.422	476.792	615.203	760.46	928.952	1090.97	1244.35
	81.8	-435.13	-406.548	-366.859	-333.859	-290.858	-257.468	-210.206	-161.504	-111.506	-60.9597	1.52902	71.3482	152.305	239.963	351.591	476.181	616.424	759.545	928.952	1090.66	1243.43
	81.9	-434.825	-405.022	-364.112	-332.944	-290.553	-258.078	-210.206	-162.114	-112.116	-60.6545	1.22385	70.4327	152.305	240.573	350.37	476.486	617.034	759.24	929.257	1090.97	1243.43
	82	-432.994	-404.106	-361.976	-333.249	-290.247	-258.078	-209.596	-162.42	-112.116	-61.2648	0.91867	71.3482	152.305	239.963	349.76	477.402	617.339	759.545	930.173	1090.97	1242.21
	82.1	-431.773	-404.106	-361.976	-333.249	-289.332	-258.383	-209.291	-162.42	-112.116	-61.8752	1.22385	72.2637	152	239.963	350.065	477.402	617.644	760.155	931.698	1090.97	1239.16
	82.2	-432.384	-404.106	-362.892	-333.249	-288.416	-258.383	-209.596	-162.114	-112.421	-63.0959	1.52902	72.2637	152	239.963	349.455	478.317	617.644	759.85	932.309	1090.36	1237.03
	82.3	-433.299	-404.411	-364.418	-333.554	-287.501	-258.994	-210.206	-162.114	-112.726	-63.401	2.13938	71.9586	152.305	239.963	349.149	478.623	616.424	759.24	932.614	1089.44	1235.8
	82.4	-435.435	-404.411	-366.249	-333.554	-286.585	-259.604	-209.901	-162.114	-112.421	-62.7907	1.52902	71.9586	153.22	239.657	348.539	479.538	616.118	760.155	932.309	1087.3	1234.89
	82.5	-436.961	-402.886	-368.08	-333.249	-285.975	-260.214	-209.291	-162.725	-112.726	-62.4855	0.91867	71.6534	153.831	239.352	348.844	479.843	616.118	761.986	931.088	1086.39	1236.41
	82.6	-437.877	-400.749	-369.606	-331.418	-285.67	-259.604	-208.986	-162.725	-113.337	-62.4855	0.6135	71.6534	154.441	239.352	350.065	478.317	617.644	762.291	930.478	1086.69	1239.16
	82.7	-436.961	-400.139	-369.911	-330.807	-285.975	-258.383	-209.291	-163.335	-113.947	-62.7907	0.91867	71.3482	154.441	239.963	352.506	477.402	619.781	762.902	931.088	1087	1241.6
	82.8	-436.046	-401.054	-369.3	-331.113	-286.28	-257.773	-211.122	-162.114	-113.337	-62.4855	0.91867	71.043	153.525	241.488	354.032	478.012	620.696	763.817	930.783	1087.91	1244.65
	82.9	-435.435	-403.801	-369.3	-332.638	-288.111	-256.857	-212.648	-160.589	-112.726	-62.7907	0.6135	71.3482	153.22	242.404	354.948	478.928	620.391	765.343	931.393	1088.83	1248.32
	83	-434.215	-406.242	-370.216	-334.164	-288.416	-255.331	-213.258	-159.368	-112.116	-63.401	1.22385	71.3482	154.136	242.709	354.948	480.759	619.475	766.869	932.919	1089.74	1250.76
	83.1	-433.299	-407.768	-372.047	-334.164	-287.501	-253.195	-212.953	-158.757	-111.506	-63.7062	0.91867	70.7379	155.051	242.099	355.253	481.674	618.865	767.479	932.919	1090.66	1251.98
	83.2	-432.994	-408.074	-373.878	-333.249	-285.365	-251.059	-212.953	-158.757	-113.031	-63.7062	0.91867	70.4327	155.662	242.709	356.168	481.98	617.644	767.174	932.614	1091.88	1250.76
	83.3	-432.689	-407.463	-374.183	-332.333	-283.228	-250.449	-212.343	-159.368	-114.557	-63.0959	0.91867	70.4327	155.662	243.625	356.779	481.98	616.729	766.259	932.309	1092.8	1247.1
	83.4	-432.689	-406.548	-374.488	-330.807	-282.008	-251.059	-212.037	-159.673	-115.778	-62.7907	0.30832	71.3482	155.356	244.235	356.474	481.369	616.118	765.953	932.614	1093.41	1244.35
	83.5	-432.994	-407.158	-374.488	-330.197	-282.923	-252.28	-212.037	-159.368	-116.999	-62.7907	-0.30203	72.2637	154.746	243.93	355.863	480.454	615.203	765.038	932.614	1092.8	1244.35
	83.6	-434.825	-409.294	-373.573	-330.197	-283.839	-253.195	-211.732	-159.368	-117.914	-62.7907	-0.30203	72.8741	154.136	243.319	355.558	480.148	614.898	764.428	932.919	1092.19	1245.27
	83.7	-437.572	-410.515	-373.268	-330.502	-284.449	-253.806	-212.037	-159.063	-117.609	-62.7907	-0.91238	72.2637	154.441	242.709	355.253	479.843	613.982	763.207	932.004	1091.58	1246.49
	83.8	-440.013	-408.989	-373.268	-332.028	-285.365	-255.026	-211.732	-158.452	-116.694	-62.4855	-0.30203	71.6534	154.441	243.625	354.948	481.064	613.982	762.902	931.088	1092.49	1248.93
	83.9	-441.844	-407.158	-372.963	-332.333	-286.89	-256.247	-210.817	-158.452	-115.473	-63.0959	0.91867	71.9586	155.051	243.625	354.643	481.98	614.898	764.122	930.783	1092.8	1250.76
	84	-442.455	-406.853	-374.183	-331.113	-289.637	-257.163	-209.596	-157.537	-115.168	-63.0959	1.52902	71.9586	154.746	243.625	354.643	481.674	616.424	765.343	931.393	1092.19	1250.45
	84.1	-443.065	-408.989	-374.488	-330.807	-291.468	-256.552	-208.68	-158.147	-115.473	-62.7907	0.91867	71.6534	154.441	242.404	354.032	480.454	617.339	766.259	931.698	1090.66	1247.1
	84.2	-444.591	-412.041	-374.183	-330.197	-292.689	-257.163	-208.68	-159.673	-115.473	-61.57	0.30832	71.3482	153.831	241.183	353.117	478.623	616.424	766.869	931.698	1089.13	1244.04
	84.3	-445.201	-414.482	-373.573	-329.892	-292.994	-257.163	-209.291	-159.673	-116.999	-61.8752	0.00315	71.9586	153.22	240.268	352.201	476.181	614.898	767.174	932.309	1086.08	1241.91
	84.4	-444.591	-415.703	-373.573	-328.976	-293.299	-257.163	-211.427	-160.589	-116.999	-61.57	0.00315	72.8741	152.915	240.878	352.812	475.876	615.203	767.174	933.53	1083.95	1242.21
	84.5	-443.37	-415.703	-372.352	-328.366	-292.078	-256.857	-213.258	-161.504	-116.694	-61.8752	0.00315	73.4844	153.831	241.794	352.812	476.792	617.034	767.174	935.055	1082.73	1242.82
	84.6	-442.149	-414.787	-371.132	-328.976	-289.332	-256.857	-214.479	-162.114	-116.083	-61.57	-0.60721	73.1793	154.441	242.709	353.117	478.012	618.56	766.869	936.276	1082.73	1244.65
	84.7	-440.318	-413.262	-370.826	-330.807	-286.89	-256.552	-215.089	-162.114	-116.694	-61.8752	-0.30203	72.8741	154.441	243.625	354.337	478.012	619.475	768.09	936.581	1082.73	1245.57
	84.8	-439.098	-412.346	-372.047	-332.638	-286.28	-255.331	-216.31	-161.199	-116.388	-62.4855	0.30832	72.8741	153.831	244.235	354.948	478.012	619.781	769.31	936.886	1081.51	1245.57
	84.9	-437.267	-411.736	-372.657	-334.775	-286.585	-254.416	-215.699	-161.199	-116.999	-61.8752	0.91867	72.5689	153.831	244.235	355.558	478.317	620.086	769.616	936.886	1080.89	1244.65
	85	-436.351	-412.041	-372.657	-336.301	-287.501	-252.89	-214.479	-161.809	-116.999	-61.2648	1.8342	72.2637	153.525	244.54	355.558	478.317	620.391	769.005	936.581	1079.98	1244.96
	85.1	-435.435	-411.736	-372.963	-337.216	-289.027	-252.585	-213.258	-162.725	-115.778	-61.57	1.8342	71.9586	154.746	245.456	356.474	478.623	621.306	768.7	936.276	1079.37	1246.49
	85.2	-434.52	-411.125	-373.573	-335.995	-290.553	-252.585	-213.868	-163.03	-115.168	-61.2648	1.22385	72.2637	154.746	244.845	356.779	478.623	621.001	769.616	934.445	1079.67	1247.71
	85.3	-433.299	-409.905	-375.099	-334.164	-290.247	-253.195	-214.174	-163.64	-115.168	-60.9597	1.22385	72.8741	154.136	243.93	357.694	478.928	620.086	770.531	933.53	1080.59	1248.01
	85.4	-431.773	-407.158	-375.709	-333.249	-289.942	-253.195	-215.699	-163.335	-114.862	-60.9597	1.22385	73.4844	154.136	242.709	358.61	478.928	618.865	770.531	932.309	1081.2	1246.79
	85.5	-429.942	-404.411	-375.709	-333.554	-290.247	-252.585	-216.005	-162.725	-115.168	-62.1803	1.52902	73.7896	154.441	242.404	358.61	479.843	619.17	769.921	931.393	1081.81	1244.96
	85.6	-429.332	-401.054	-374.488	-335.08	-290.247	-251.059	-215.699	-162.725	-115.168	-62.4855	0.91867	73.4844	154.746	243.014	358.61	480.759	619.475	769.921	929.257	1080.59	1243.13
	85.7	-430.248	-399.529	-373.268	-337.216	-290.247	-249.533	-216.005	-163.03	-114.862	-62.7907	0.91867	72.8741	155.051	243.319	358	480.759	619.781	770.836	927.426	1079.98	1241.3
	85.8	-432.384	-399.834	-372.963	-339.047	-290.553	-248.923	-215.394	-162.725	-114.862	-62.7907	0.30832	72.5689	154.746	242.404	356.474	481.064	620.086	770.836	925.9	1080.28	1240.99
	85.9	-433.91	-402.58	-372.963	-340.268	-291.773	-249.838	-213.258	-162.42	-115.168	-63.401	0.30832	72.2637	154.441	241.794	355.558	481.369	620.391	770.226	926.205	1081.51	1241.3
	86	-435.435	-404.106	-372.963	-339.658	-292.384	-250.754	-211.427	-161.504	-115.168	-63.0959	0.30832	71.9586	154.746	242.709	355.253	481.369	620.086	769.31	927.426	1082.73	1241.6
	86.1	-436.656	-404.106	-372.047	-339.658	-293.299	-252.585	-210.206	-160.589	-114.862	-62.4855	0.6135	71.3482	155.051	243.625	354.948	481.369	619.17	768.395	929.562	1083.64	1242.52
	86.2	-437.267	-401.97	-369.606	-339.352	-292.994	-253.806	-208.68	-160.894	-115.473	-62.1803	0.6135	71.6534	155.051	244.845	355.253	482.285	618.56	768.09	930.783	1084.86	1243.43
	86.3	-436.961	-399.529	-367.469	-338.132	-292.689	-252.585	-208.375	-161.809	-115.778	-61.57	1.22385	72.2637	154.441	244.235	355.863	482.895	618.255	769.005	931.393	1084.56	1244.35
	86.4	-437.267	-398.308	-367.164	-335.995	-292.384	-250.143	-207.46	-162.114	-115.778	-61.57	1.52902	72.8741	153.831	243.93	354.948	483.2	617.95	770.836	930.783	1083.03	1246.18
	86.5	-436.656	-398.918	-368.69	-333.554	-292.078	-247.092	-206.849	-161.809	-115.778	-60.9597	1.22385	72.5689	153.831	243.93	354.337	482.895	617.339	771.447	931.088	1080.28	1247.1
	86.6	-436.351	-400.749	-369.606	-332.028	-292.384	-245.871	-206.544	-160.894	-116.083	-61.2648	0.6135	71.6534	153.831	244.235	354.032	481.98	616.729	770.836	931.698	1077.54	1247.4
	86.7	-435.741	-402.886	-369.606	-331.113	-292.384	-246.481	-207.765	-161.504	-116.999	-61.57	0.00315	71.043	153.22	245.151	354.032	480.759	616.424	768.7	932.614	1074.79	1248.32
	86.8	-437.267	-402.886	-369.911	-331.113	-292.384	-246.787	-209.291	-161.504	-116.999	-61.8752	0.00315	71.9586	153.22	246.676	354.337	478.928	617.034	766.869	932.614	1073.27	1249.23
	86.9	-438.182	-400.749	-369.911	-331.723	-291.773	-247.397	-211.427	-161.199	-116.694	-62.7907	0.30832	73.4844	153.525	246.982	354.948	478.623	617.339	766.259	932.004	1073.57	1249.23
	87	-439.098	-398.308	-369.911	-332.638	-291.468	-247.702	-212.648	-160.283	-116.388	-63.7062	0.6135	74.7052	153.525	246.676	355.863	478.623	617.339	767.174	930.478	1075.4	1248.93
	87.1	-439.708	-397.392	-368.69	-333.249	-291.468	-248.923	-212.953	-158.757	-116.388	-63.7062	0.6135	75.6207	154.136	246.676	356.779	479.843	617.034	766.259	927.426	1078.76	1247.4
	87.2	-439.708	-398.308	-368.08	-332.944	-292.078	-251.364	-212.953	-158.147	-116.388	-63.401	0.6135	74.7052	154.136	246.066	358.305	481.674	615.508	765.038	924.374	1081.51	1245.27
	87.3	-439.403	-400.139	-366.249	-332.028	-292.689	-254.111	-212.648	-159.368	-116.694	-63.401	0.30832	73.4844	154.136	246.371	359.525	483.2	614.287	765.343	922.238	1083.03	1242.82
	87.4	-439.098	-401.36	-365.638	-330.807	-291.773	-255.942	-211.732	-159.368	-117.914	-62.7907	0.00315	72.8741	153.22	246.982	359.831	483.505	612.456	765.648	923.154	1084.25	1241.3
	87.5	-438.792	-401.054	-366.554	-329.282	-289.332	-257.163	-211.427	-158.452	-117.609	-61.57	0.00315	71.9586	152	247.897	359.831	483.505	612.151	765.343	925.29	1086.69	1241.3
	87.6	-437.267	-400.139	-369.606	-328.671	-287.806	-258.078	-212.037	-157.842	-117.304	-60.3493	0.00315	72.2637	151.389	248.202	359.22	482.895	612.456	764.122	926.51	1087.61	1240.99
	87.7	-436.046	-398.613	-372.657	-328.976	-287.196	-258.078	-212.953	-157.537	-117.609	-60.6545	-0.30203	72.2637	152	247.592	358.915	482.285	614.287	763.207	927.426	1088.22	1242.21
	87.8	-435.741	-398.003	-373.878	-330.807	-287.196	-257.468	-212.648	-158.452	-116.999	-61.2648	-0.60721	72.5689	153.525	246.676	358	481.369	615.508	761.376	926.51	1088.83	1242.82
	87.9	-436.046	-397.698	-373.573	-332.333	-289.942	-257.468	-211.122	-159.368	-116.999	-63.0959	0.30832	72.2637	154.441	247.287	357.694	480.454	617.034	759.85	924.985	1089.44	1243.74
	88	-435.13	-398.918	-372.047	-332.333	-291.773	-258.078	-210.512	-160.894	-117.304	-64.3166	0.00315	71.9586	154.746	248.507	358	479.843	617.339	759.24	924.374	1088.52	1244.96
	88.1	-435.435	-399.529	-372.047	-331.418	-293.604	-258.994	-211.122	-162.114	-117.609	-64.6218	0.00315	72.2637	154.441	249.423	358	479.843	617.644	759.85	923.154	1087.61	1247.4
	88.2	-436.656	-398.613	-372.352	-331.113	-294.215	-258.688	-212.037	-163.64	-117.914	-64.0114	1.52902	71.6534	154.441	250.033	358.305	479.538	617.339	760.765	921.323	1087.3	1249.23
	88.3	-438.792	-398.003	-373.878	-330.807	-293.909	-258.078	-212.037	-164.251	-117.914	-64.3166	0.91867	71.3482	154.746	249.118	358	478.317	616.118	760.765	919.797	1087.61	1249.23
	88.4	-440.929	-398.003	-375.099	-330.807	-292.384	-257.773	-212.343	-165.166	-118.219	-64.9269	0.91867	71.9586	155.356	248.202	358.305	477.707	615.508	762.291	918.881	1088.52	1247.71
	88.5	-440.929	-399.223	-375.709	-331.113	-290.247	-257.163	-212.343	-165.471	-117.914	-64.6218	0.6135	72.5689	155.051	247.592	358.305	478.012	615.508	762.291	917.966	1090.05	1246.49
	88.6	-440.623	-398.918	-376.625	-331.113	-289.637	-255.331	-212.343	-165.166	-117.914	-64.3166	0.00315	72.8741	154.441	247.592	357.694	478.317	615.813	761.986	918.576	1091.27	1244.65
	88.7	-441.234	-398.308	-376.625	-329.587	-291.163	-254.111	-212.343	-164.251	-117.304	-63.7062	0.00315	72.2637	153.22	248.202	357.084	478.317	617.339	761.681	919.491	1092.49	1244.65
	88.8	-441.844	-399.223	-375.709	-328.976	-293.299	-254.416	-212.343	-163.945	-116.999	-63.401	0.6135	72.8741	153.831	247.897	355.863	478.623	619.17	762.596	920.102	1094.32	1244.96
	88.9	-441.844	-400.749	-374.794	-329.892	-294.825	-254.416	-212.037	-163.64	-116.999	-63.401	1.52902	72.8741	154.746	247.897	355.253	479.233	619.781	763.207	920.712	1094.93	1246.18
	89	-439.708	-401.665	-374.183	-332.333	-296.656	-255.026	-212.037	-163.945	-117.609	-63.401	1.52902	73.1793	155.662	248.202	354.948	479.538	620.391	763.207	922.543	1095.85	1247.71
	89.1	-437.572	-402.275	-373.268	-334.164	-297.266	-255.942	-212.343	-164.251	-118.525	-63.401	0.91867	72.5689	155.967	248.202	355.253	479.538	620.391	763.512	925.29	1094.93	1249.84
	89.2	-435.741	-402.886	-372.657	-334.47	-296.656	-256.857	-212.037	-164.556	-118.525	-63.401	0.6135	73.1793	154.746	247.897	355.253	478.623	619.475	763.512	927.426	1093.1	1251.37
	89.3	-436.656	-403.801	-372.352	-334.47	-296.351	-256.857	-210.817	-163.945	-118.83	-62.4855	0.30832	73.4844	153.525	247.287	355.253	477.097	619.475	763.512	927.731	1090.97	1251.06
	89.4	-439.098	-404.411	-371.437	-334.164	-296.656	-256.857	-209.901	-163.64	-117.914	-61.8752	0.6135	73.4844	152.61	246.676	355.558	475.876	618.56	762.902	926.816	1090.36	1247.71
	89.5	-440.929	-404.717	-369.911	-334.164	-297.266	-256.857	-209.291	-163.03	-117.914	-62.4855	1.52902	73.1793	152.915	246.676	355.863	475.571	617.95	762.902	925.595	1091.88	1244.04
	89.6	-442.76	-404.717	-368.995	-335.08	-298.487	-257.163	-210.206	-163.335	-117.914	-63.0959	1.22385	72.8741	153.22	247.592	356.779	474.96	617.034	762.596	924.985	1092.49	1241.3
	89.7	-443.37	-403.801	-368.995	-335.995	-299.403	-257.163	-212.343	-163.03	-117.304	-64.0114	0.6135	72.5689	152.915	247.897	356.779	475.266	616.729	761.986	924.374	1093.41	1240.38
	89.8	-443.37	-401.054	-368.995	-336.606	-299.708	-258.383	-212.953	-162.114	-116.694	-64.3166	0.30832	72.8741	152.915	247.287	357.389	476.486	617.339	761.071	923.459	1094.63	1240.38
	89.9	-443.065	-400.139	-370.216	-335.995	-298.182	-259.299	-212.953	-160.589	-116.694	-64.0114	0.6135	73.1793	152.61	247.897	358.61	477.707	618.56	760.765	922.238	1095.24	1240.69
	90	-443.065	-401.36	-370.826	-336.301	-297.266	-260.214	-212.953	-159.673	-115.473	-63.7062	0.91867	73.4844	152.61	247.897	359.22	477.707	619.781	759.85	921.323	1095.85	1240.69
	90.1	-443.065	-404.411	-371.437	-335.385	-296.961	-260.214	-213.563	-159.978	-115.473	-63.401	0.00315	73.4844	152.305	247.897	358.915	477.707	621.306	759.545	920.407	1094.63	1241.3
	90.2	-444.896	-408.074	-370.826	-334.775	-296.046	-259.299	-213.868	-160.589	-116.083	-63.7062	-0.30203	72.8741	152.305	247.287	359.22	478.623	621.917	759.24	920.407	1092.19	1242.82
	90.3	-447.337	-410.21	-370.826	-334.775	-295.741	-258.383	-213.258	-160.589	-116.694	-64.3166	-0.30203	72.2637	151.389	246.676	359.22	479.233	621.001	760.155	921.323	1088.22	1244.04
	90.4	-447.948	-411.125	-370.826	-335.385	-296.656	-257.163	-212.953	-159.673	-117.304	-65.2321	0.30832	72.2637	152	246.676	358.915	478.623	621.001	761.071	923.764	1084.56	1243.13
	90.5	-446.422	-410.515	-369.606	-335.08	-296.046	-256.247	-212.648	-158.757	-117.914	-65.5373	0.91867	72.2637	152.61	247.897	359.525	478.317	620.696	760.46	924.374	1084.86	1242.52
	90.6	-444.286	-408.989	-368.69	-334.775	-294.825	-256.552	-212.648	-159.368	-117.914	-64.9269	0.6135	71.9586	153.22	248.507	358.915	478.317	621.306	760.155	925.29	1085.78	1242.21
	90.7	-442.76	-406.853	-368.385	-333.859	-293.909	-255.942	-212.648	-159.978	-117.304	-64.0114	0.00315	71.9586	153.525	248.813	358.915	479.233	621.001	758.324	926.51	1085.78	1242.82
	90.8	-442.455	-406.548	-367.775	-332.028	-294.52	-255.331	-212.037	-160.283	-116.388	-63.401	-0.60721	72.2637	153.525	248.813	359.525	479.538	620.391	758.019	928.647	1085.17	1243.74
	90.9	-442.149	-407.158	-368.385	-330.807	-294.52	-254.721	-210.206	-159.978	-115.168	-63.0959	-0.91238	72.5689	153.525	248.202	359.831	480.148	618.865	758.324	929.257	1085.78	1244.35
	91	-442.76	-406.853	-370.216	-329.892	-294.825	-254.721	-208.68	-160.283	-114.252	-62.7907	-0.30203	72.8741	153.22	247.897	359.525	480.148	618.56	760.155	928.952	1087.3	1242.82
	91.1	-443.065	-404.411	-372.657	-328.671	-295.13	-255.331	-207.765	-159.978	-113.947	-63.0959	0.30832	73.4844	153.22	246.982	359.22	480.148	619.475	762.902	928.036	1089.44	1241.3
	91.2	-441.844	-402.275	-373.878	-327.756	-296.046	-255.331	-208.07	-160.589	-114.252	-63.7062	0.00315	72.5689	154.441	246.066	358.61	480.148	620.086	765.038	927.426	1090.66	1238.86
	91.3	-441.234	-401.054	-373.268	-327.756	-295.435	-255.942	-208.375	-161.809	-114.557	-63.401	-0.60721	71.6534	155.356	245.761	358.61	480.454	618.56	766.259	927.121	1090.97	1236.72
	91.4	-441.234	-400.444	-371.132	-328.061	-295.13	-257.468	-209.901	-162.725	-114.252	-63.401	-0.91238	71.3482	155.662	246.066	358.305	481.369	616.424	767.174	928.342	1089.74	1234.58
	91.5	-440.929	-401.054	-368.995	-328.976	-295.741	-257.773	-211.732	-162.42	-113.947	-63.0959	0.00315	71.9586	155.051	246.066	358.61	481.674	614.287	768.395	929.257	1088.52	1233.06
	91.6	-440.929	-401.36	-368.08	-330.807	-296.351	-258.383	-212.343	-162.114	-114.252	-63.7062	0.30832	72.2637	154.136	245.761	358.61	481.98	613.982	769.921	929.867	1087.3	1232.75
	91.7	-440.623	-401.97	-366.554	-332.638	-295.13	-259.909	-212.037	-161.504	-114.252	-63.7062	0.00315	72.8741	152.915	245.761	358	482.895	614.287	769.921	931.088	1087.61	1232.14
	91.8	-440.623	-401.054	-366.249	-333.249	-293.299	-259.909	-211.427	-161.199	-113.642	-64.3166	0.00315	73.4844	152	244.54	358.305	483.505	615.508	768.7	930.783	1087.3	1231.84
	91.9	-441.539	-399.834	-367.164	-332.638	-291.773	-259.909	-211.427	-159.978	-113.642	-64.0114	0.00315	73.4844	151.694	243.625	358.61	483.811	616.118	766.869	929.562	1087.3	1231.84
	92	-442.149	-400.139	-369.3	-332.028	-290.858	-260.214	-211.122	-159.368	-115.168	-63.0959	-0.30203	72.5689	152	242.709	358	484.116	615.813	765.343	929.867	1086.69	1231.23
	92.1	-443.37	-401.36	-371.742	-330.197	-291.163	-260.825	-210.206	-159.368	-116.388	-63.0959	-0.30203	73.1793	151.694	242.709	356.168	483.811	615.203	764.733	930.478	1086.08	1230.92
	92.2	-443.675	-401.665	-373.268	-328.976	-289.942	-259.909	-208.986	-159.978	-116.694	-63.0959	0.00315	74.4	151.694	242.099	354.337	483.811	614.593	765.038	931.393	1086.08	1231.23
	92.3	-443.98	-401.36	-374.488	-327.756	-288.721	-259.604	-208.07	-161.199	-116.388	-63.401	0.30832	75.0103	151.694	242.099	352.812	484.421	613.982	765.648	931.698	1086.08	1231.53
	92.4	-443.98	-401.054	-374.488	-327.756	-288.721	-258.383	-207.155	-161.809	-115.778	-62.7907	0.6135	75.3155	152.305	242.404	351.591	485.336	613.067	765.648	931.088	1086.69	1233.06
	92.5	-444.286	-400.749	-373.268	-326.535	-290.247	-256.857	-207.155	-162.725	-116.083	-62.7907	0.6135	74.4	152.915	242.099	351.896	485.031	612.151	765.038	931.088	1087.61	1234.89
	92.6	-444.286	-400.139	-371.437	-325.925	-292.384	-255.637	-207.46	-162.42	-116.999	-63.0959	0.6135	73.1793	153.525	242.099	353.422	484.116	613.067	764.428	930.783	1087.61	1237.94
	92.7	-443.37	-398.613	-370.521	-326.23	-293.604	-256.247	-207.765	-162.725	-117.304	-63.0959	0.00315	73.1793	153.831	242.404	355.558	483.811	614.287	763.207	929.562	1086.69	1240.08
	92.8	-442.149	-398.918	-371.132	-326.535	-292.994	-258.078	-208.375	-163.03	-116.999	-62.4855	-0.60721	73.1793	153.831	241.794	357.389	483.2	615.813	762.291	928.342	1084.56	1241.91
	92.9	-440.013	-398.918	-371.437	-326.535	-291.468	-259.604	-209.291	-162.725	-116.083	-61.8752	-1.21756	72.8741	154.136	240.573	358	482.59	616.424	761.681	927.426	1081.81	1242.82
	93	-436.961	-398.918	-371.437	-325.619	-290.858	-260.825	-211.122	-162.114	-116.694	-61.57	-0.60721	73.4844	154.746	239.352	358.61	481.98	616.729	761.986	928.036	1079.67	1243.13
	93.1	-434.825	-399.223	-370.826	-325.619	-291.163	-261.74	-212.953	-161.809	-117.304	-62.4855	0.30832	72.5689	155.051	238.742	359.525	481.674	616.118	763.512	928.952	1078.15	1241.91
	93.2	-433.91	-400.139	-369.606	-326.23	-291.773	-261.74	-214.479	-162.42	-119.135	-63.0959	1.52902	71.9586	155.662	238.437	361.356	482.59	615.203	764.428	930.478	1076.93	1240.08
	93.3	-434.52	-401.665	-368.385	-325.925	-292.689	-261.13	-214.784	-162.725	-120.356	-63.7062	1.8342	71.043	155.967	239.047	362.272	483.505	614.287	764.122	930.478	1076.32	1236.72
	93.4	-436.656	-403.191	-366.859	-324.704	-292.384	-260.825	-213.258	-161.809	-120.966	-63.0959	1.52902	70.7379	155.662	239.963	361.662	483.505	614.287	763.512	930.173	1074.79	1233.97
	93.5	-438.182	-404.717	-365.944	-324.094	-291.468	-260.825	-210.512	-160.894	-120.356	-62.4855	1.22385	71.043	155.967	240.878	360.746	482.895	616.424	764.122	929.257	1074.18	1233.36
	93.6	-438.487	-406.853	-365.333	-323.483	-289.942	-260.519	-208.986	-161.199	-119.745	-62.7907	0.6135	71.6534	155.662	241.488	359.831	482.285	619.475	765.038	929.257	1074.18	1235.8
	93.7	-437.572	-407.768	-364.418	-322.873	-289.332	-259.604	-208.68	-161.809	-119.135	-62.7907	-0.30203	71.9586	155.051	242.099	360.136	481.674	621.001	766.564	929.562	1075.1	1237.94
	93.8	-435.435	-405.937	-362.587	-324.094	-289.637	-257.773	-208.375	-162.114	-118.525	-61.2648	-0.30203	72.5689	154.136	242.709	360.441	481.369	621.612	767.784	931.088	1077.23	1238.55
	93.9	-432.689	-403.496	-361.671	-325.619	-290.553	-255.942	-208.986	-161.809	-116.999	-60.3493	-0.60721	72.8741	154.136	242.709	361.051	481.369	622.832	767.784	931.698	1079.06	1237.33
	94	-432.079	-401.054	-361.976	-326.84	-290.858	-254.721	-209.596	-162.114	-116.083	-60.6545	-1.21756	72.8741	154.136	243.014	360.746	481.064	622.222	766.869	932.004	1080.89	1235.19
	94.1	-430.858	-401.054	-363.807	-328.366	-289.637	-254.416	-210.206	-162.114	-115.778	-61.2648	-0.91238	72.5689	154.441	242.709	359.831	481.064	621.306	765.648	931.698	1083.03	1234.28
	94.2	-430.553	-401.97	-367.164	-328.061	-288.416	-254.721	-209.596	-161.199	-116.083	-61.8752	0.00315	72.8741	154.136	242.709	358.305	481.369	619.475	764.733	931.088	1086.08	1234.28
	94.3	-429.942	-403.496	-370.521	-326.84	-288.721	-255.331	-209.291	-160.589	-116.388	-62.1803	0.91867	73.7896	154.746	243.319	356.474	481.369	618.56	763.817	931.088	1087.61	1234.58
	94.4	-429.027	-405.327	-373.268	-326.535	-290.858	-255.331	-209.596	-160.283	-116.388	-62.1803	1.22385	73.7896	154.441	243.93	356.168	481.369	618.255	761.986	930.783	1087.91	1233.97
	94.5	-429.942	-407.158	-376.014	-328.366	-293.299	-255.026	-209.596	-159.978	-116.083	-62.7907	0.91867	73.1793	154.441	245.151	355.558	479.538	617.95	761.376	929.867	1087	1233.67
	94.6	-431.468	-408.074	-377.235	-330.197	-294.825	-254.721	-209.291	-159.978	-115.778	-63.401	0.30832	73.1793	153.22	245.456	354.948	479.843	617.95	760.46	928.647	1085.17	1234.28
	94.7	-432.384	-409.599	-376.319	-331.418	-294.825	-254.416	-209.291	-159.978	-115.473	-64.3166	-0.60721	72.5689	153.22	244.845	354.337	480.759	617.339	758.934	926.51	1083.95	1235.19
	94.8	-434.52	-411.736	-373.268	-331.418	-293.909	-255.026	-208.375	-159.978	-115.778	-64.3166	0.00315	72.2637	153.22	243.93	354.032	482.285	617.644	756.493	925.29	1083.34	1236.41
	94.9	-435.13	-413.567	-370.216	-332.944	-292.994	-255.026	-207.765	-160.283	-115.778	-64.0114	0.30832	71.3482	152.915	245.151	354.948	482.59	617.95	753.746	924.679	1083.03	1237.94
	95	-436.046	-413.872	-367.164	-334.47	-293.604	-255.331	-208.986	-161.504	-116.388	-64.0114	0.6135	71.043	153.525	246.676	356.168	481.369	618.865	751.61	924.374	1082.73	1240.99
	95.1	-435.741	-413.262	-364.112	-335.995	-295.13	-255.026	-208.986	-162.725	-115.778	-64.0114	0.6135	71.3482	153.22	248.202	356.474	481.064	620.086	749.779	924.069	1084.25	1242.82
	95.2	-435.435	-412.041	-362.281	-335.385	-295.741	-255.637	-209.291	-163.945	-115.473	-64.3166	-0.30203	71.6534	153.525	248.507	357.084	481.064	621.306	749.169	924.069	1084.86	1243.74
	95.3	-434.825	-410.515	-361.976	-333.859	-296.046	-256.857	-210.817	-164.556	-115.168	-63.401	-0.60721	71.9586	152.915	247.897	358	480.759	621.612	748.253	924.985	1083.95	1243.74
	95.4	-435.435	-408.989	-363.197	-333.554	-295.13	-258.078	-212.343	-164.556	-114.557	-62.4855	-0.30203	71.9586	152.915	247.592	358.915	479.538	621.917	748.558	925.595	1083.03	1242.52
	95.5	-437.267	-406.242	-364.112	-333.859	-294.825	-257.773	-212.953	-163.64	-114.557	-62.7907	0.30832	72.2637	153.22	247.287	360.746	478.928	621.001	750.389	926.51	1084.86	1241.6
	95.6	-439.098	-403.191	-365.333	-334.164	-293.909	-255.942	-212.953	-162.725	-115.168	-62.7907	0.00315	71.6534	154.136	246.982	361.662	480.454	620.086	753.136	926.816	1086.69	1240.99
	95.7	-439.098	-400.749	-366.249	-334.47	-292.994	-253.195	-212.343	-162.42	-115.473	-63.401	0.00315	71.6534	153.831	247.287	363.188	481.064	618.56	755.577	927.121	1088.22	1241.3
	95.8	-438.792	-399.834	-366.859	-334.775	-291.773	-251.059	-211.122	-162.114	-116.083	-63.401	0.30832	71.6534	152.915	246.982	364.408	480.759	617.339	756.493	927.121	1088.52	1240.08
	95.9	-438.792	-399.529	-367.775	-335.69	-290.247	-249.228	-209.901	-162.42	-116.083	-63.7062	0.30832	71.9586	152.305	246.676	364.103	480.148	617.95	755.883	926.51	1087.61	1238.55
	96	-438.487	-399.529	-369.911	-336.301	-290.247	-249.228	-208.375	-163.03	-115.778	-64.3166	0.30832	72.5689	152.915	246.066	362.882	479.843	619.17	754.967	925.9	1086.69	1237.64
	96.1	-436.656	-400.139	-372.047	-336.606	-292.078	-249.533	-207.155	-163.945	-115.473	-64.0114	0.6135	72.5689	153.525	245.761	361.967	480.148	620.086	754.052	925.29	1086.69	1237.94
	96.2	-435.435	-400.444	-373.573	-335.995	-294.825	-250.449	-207.155	-165.166	-114.252	-64.0114	0.6135	71.9586	153.831	246.371	361.356	480.759	620.391	753.441	924.985	1086.39	1239.47
	96.3	-434.52	-400.139	-373.268	-335.385	-297.266	-252.28	-206.849	-166.387	-114.557	-64.0114	0.6135	71.043	153.831	246.982	360.746	479.538	620.086	753.746	925.595	1086.08	1241.3
	96.4	-434.52	-399.834	-371.742	-334.775	-296.351	-253.806	-206.239	-166.997	-115.168	-64.3166	0.91867	71.6534	153.525	247.897	360.746	478.928	620.696	754.357	927.121	1085.78	1242.21
	96.5	-433.91	-400.444	-371.132	-333.859	-294.825	-254.721	-205.934	-165.471	-115.168	-64.9269	0.91867	72.5689	153.22	247.592	360.136	478.623	620.696	754.662	927.731	1086.08	1242.52
	96.6	-434.215	-400.444	-370.826	-333.249	-292.994	-255.637	-207.46	-163.945	-115.168	-64.6218	0.30832	73.1793	153.831	246.676	358.305	479.538	620.391	755.577	927.121	1087.3	1242.21
	96.7	-435.435	-400.444	-371.742	-333.859	-291.468	-256.857	-209.291	-163.03	-115.473	-63.7062	-0.30203	72.5689	153.525	245.761	358.305	478.928	620.696	756.188	924.679	1088.22	1241.6
	96.8	-438.792	-401.36	-372.657	-335.08	-290.247	-257.773	-210.817	-162.42	-116.388	-63.7062	0.00315	72.8741	152.915	245.151	359.525	478.928	619.781	756.798	922.543	1088.52	1241.6
	96.9	-441.234	-403.191	-372.657	-337.826	-289.027	-257.773	-212.037	-162.114	-117.914	-62.7907	0.30832	72.8741	152.305	244.235	359.525	478.928	618.56	756.493	922.238	1087.61	1242.52
	97	-443.37	-405.022	-372.047	-340.268	-287.501	-257.468	-212.953	-161.809	-118.219	-62.7907	0.6135	73.7896	152.305	243.93	359.22	478.928	616.729	755.883	924.069	1086.69	1243.43
	97.1	-444.286	-405.937	-370.216	-339.658	-286.28	-257.163	-212.953	-160.894	-117.914	-63.0959	0.6135	74.4	152.61	243.93	359.525	479.538	615.813	754.967	926.816	1085.17	1243.13
	97.2	-443.98	-406.853	-368.385	-337.216	-285.365	-257.163	-212.343	-159.978	-117.914	-63.0959	0.30832	74.7052	152.61	244.235	359.22	480.759	616.118	754.357	928.952	1082.73	1242.21
	97.3	-444.591	-407.768	-366.249	-334.775	-285.059	-257.773	-210.206	-160.589	-118.525	-63.401	0.00315	74.7052	153.525	243.93	358.915	480.759	616.424	754.662	930.173	1081.51	1241.91
	97.4	-444.591	-406.853	-363.807	-332.333	-284.449	-257.773	-208.986	-162.114	-119.44	-63.0959	-0.30203	74.7052	153.831	244.235	358	479.843	617.644	754.357	930.783	1082.42	1241.6
	97.5	-444.286	-406.853	-360.145	-331.418	-285.67	-258.078	-208.07	-163.335	-120.05	-63.0959	0.30832	73.7896	154.746	244.54	357.694	478.012	617.95	754.662	931.698	1084.25	1241.91
	97.6	-442.455	-406.853	-357.093	-331.723	-287.196	-258.078	-207.155	-163.945	-120.05	-63.401	0.30832	73.1793	155.356	245.151	356.779	477.097	619.781	754.357	932.004	1085.78	1240.99
	97.7	-440.623	-407.463	-357.093	-332.333	-289.332	-258.688	-206.239	-163.335	-120.05	-63.401	0.30832	72.8741	155.356	245.761	355.558	477.707	620.696	754.052	930.783	1086.39	1241.3
	97.8	-439.403	-407.768	-358.924	-332.333	-290.553	-258.688	-205.629	-162.42	-119.44	-63.0959	0.00315	72.8741	155.356	246.676	355.558	478.623	621.306	753.136	928.342	1086.08	1242.82
	97.9	-439.403	-405.022	-361.061	-331.723	-290.553	-257.163	-205.324	-162.42	-119.745	-63.0959	0.00315	73.1793	155.051	246.676	355.863	479.843	620.696	752.526	926.205	1086.39	1245.27
	98	-440.013	-401.665	-362.281	-330.807	-290.553	-255.331	-205.018	-161.809	-119.745	-63.0959	0.00315	72.8741	155.051	246.371	356.168	480.759	618.865	752.221	924.374	1086.39	1247.1
	98.1	-439.403	-399.834	-364.418	-330.502	-291.468	-253.5	-205.629	-160.894	-118.525	-62.4855	0.6135	72.5689	155.356	245.456	356.168	480.759	617.034	752.221	924.069	1085.17	1247.4
	98.2	-438.792	-400.139	-366.554	-331.418	-292.384	-251.975	-205.324	-160.894	-117.609	-60.9597	0.30832	72.5689	155.356	246.066	355.253	480.148	616.118	752.221	924.069	1081.51	1246.49
	98.3	-439.708	-401.36	-368.995	-332.944	-293.299	-250.754	-204.713	-161.809	-116.694	-60.0441	1.22385	72.2637	155.967	245.456	354.948	479.233	615.813	752.831	924.985	1077.23	1244.04
	98.4	-441.234	-401.36	-369.606	-335.385	-294.215	-250.754	-204.408	-164.251	-115.473	-60.6545	1.8342	72.8741	155.967	245.761	354.337	478.012	615.813	752.221	927.121	1076.01	1242.21
	98.5	-441.844	-400.749	-369.606	-337.521	-294.215	-251.669	-205.018	-166.082	-116.083	-60.9597	1.22385	72.5689	155.051	245.151	354.032	477.402	616.118	751.915	928.342	1076.93	1242.52
	98.6	-443.065	-400.444	-368.385	-337.521	-293.604	-253.195	-206.239	-166.692	-116.694	-60.6545	0.00315	71.9586	154.441	245.456	354.337	477.707	617.034	752.221	928.036	1076.93	1242.82
	98.7	-443.37	-401.054	-367.164	-335.08	-292.994	-253.806	-207.765	-166.387	-117.304	-60.9597	-0.60721	71.6534	154.441	245.456	354.337	478.928	617.034	753.746	928.647	1076.01	1243.13
	98.8	-443.37	-402.275	-365.944	-332.333	-291.163	-253.195	-209.596	-165.471	-117.914	-61.8752	0.00315	72.2637	155.051	246.066	354.032	479.843	616.424	755.577	930.478	1075.1	1244.04
	98.9	-441.539	-402.58	-364.723	-330.807	-289.332	-253.5	-210.512	-164.861	-117.609	-62.7907	0.6135	73.4844	154.441	246.676	353.727	479.843	615.813	757.103	931.393	1073.57	1245.27
	99	-440.318	-402.886	-363.197	-332.333	-287.501	-254.721	-210.512	-164.556	-116.999	-62.7907	0.6135	74.0948	153.22	246.371	354.337	479.538	614.898	757.714	932.004	1074.18	1245.88
	99.1	-438.792	-403.496	-361.366	-335.08	-286.28	-255.331	-209.901	-163.335	-115.778	-62.4855	1.22385	75.0103	152.305	245.151	354.948	479.843	614.287	758.629	932.004	1074.79	1246.18
	99.2	-437.267	-403.801	-361.061	-336.911	-285.975	-255.942	-209.291	-162.725	-115.168	-62.1803	0.91867	74.4	152.61	243.625	355.863	480.454	615.203	759.545	932.004	1076.01	1247.1
	99.3	-436.046	-403.496	-363.197	-338.742	-287.501	-255.942	-208.375	-161.809	-114.862	-62.7907	1.22385	74.0948	152.915	241.794	357.084	480.759	615.508	760.155	932.919	1075.1	1247.4
	99.4	-435.435	-403.496	-366.554	-339.658	-288.111	-256.247	-209.291	-161.199	-114.557	-63.401	0.6135	73.4844	153.831	241.488	358	481.064	615.508	760.155	932.919	1075.71	1246.49
	99.5	-434.215	-403.191	-368.995	-339.047	-288.416	-256.247	-210.817	-160.894	-114.862	-63.401	0.30832	72.5689	154.136	242.404	358.61	481.98	614.898	759.545	933.53	1075.71	1246.18
	99.6	-432.994	-403.496	-368.69	-338.132	-288.416	-257.773	-212.037	-160.894	-114.557	-63.401	0.30832	72.5689	154.746	243.014	358.305	482.285	615.508	759.545	935.361	1076.93	1246.18
	99.7	-432.994	-403.191	-368.69	-336.911	-288.721	-258.383	-212.343	-162.114	-114.252	-63.0959	0.30832	72.2637	155.051	243.93	357.084	482.59	615.508	760.155	937.802	1078.15	1247.1
	99.8	-432.384	-403.496	-369.606	-335.995	-288.111	-259.604	-211.122	-163.64	-114.557	-62.1803	0.30832	72.5689	154.441	244.845	356.474	482.59	615.508	759.85	940.243	1080.28	1247.1
	99.9	-432.079	-402.886	-371.437	-333.554	-288.111	-261.13	-209.291	-163.945	-114.557	-61.8752	0.00315	72.8741	153.525	245.151	356.474	482.285	615.203	759.24	941.464	1081.81	1247.1
	100	-432.384	-401.36	-372.657	-332.028	-289.027	-262.045	-208.375	-163.03	-114.252	-61.8752	-0.30203	73.4844	153.22	245.456	356.779	481.98	614.898	758.324	942.074	1083.03	1248.62
	100.1	-432.994	-398.308	-373.573	-330.502	-290.247	-261.74	-208.986	-161.809	-113.947	-61.8752	-0.30203	73.1793	153.831	244.845	356.779	481.674	614.593	756.798	941.159	1083.95	1250.45
	100.2	-433.604	-395.866	-375.404	-328.671	-291.163	-261.435	-208.986	-160.894	-113.031	-62.1803	0.30832	72.5689	154.746	244.845	357.084	481.674	613.982	755.883	939.633	1083.34	1251.67
	100.3	-433.299	-395.561	-377.235	-326.23	-291.468	-260.214	-208.986	-160.283	-113.031	-62.1803	0.6135	71.9586	155.662	244.845	357.084	480.454	612.762	755.272	938.412	1082.42	1251.67
	100.4	-432.994	-396.172	-377.845	-325.619	-291.773	-259.299	-208.68	-159.978	-113.337	-62.7907	0.91867	71.3482	156.272	244.845	357.084	479.538	611.846	755.577	935.971	1082.12	1251.37
	100.5	-433.299	-398.308	-376.319	-326.84	-290.553	-259.909	-206.849	-159.978	-113.642	-63.0959	1.22385	71.3482	156.577	244.54	356.779	479.538	611.236	756.493	933.224	1081.81	1250.76
	100.6	-435.435	-399.834	-373.878	-328.061	-289.332	-260.825	-205.324	-160.589	-113.337	-62.4855	0.6135	71.043	155.967	244.54	357.084	478.928	611.236	756.188	930.173	1080.89	1250.76
	100.7	-436.351	-401.054	-371.437	-329.587	-286.89	-262.045	-205.629	-160.589	-112.116	-63.0959	0.6135	70.7379	153.831	245.151	356.474	478.012	611.541	754.662	927.426	1081.81	1251.06
	100.8	-436.961	-402.58	-370.521	-329.892	-284.449	-262.656	-205.934	-161.809	-111.506	-63.401	0.30832	71.043	152.915	245.761	356.474	478.317	610.93	753.136	925.595	1083.34	1251.98
	100.9	-437.877	-403.496	-369.911	-330.197	-283.839	-262.045	-206.239	-163.335	-113.031	-63.0959	0.6135	71.043	152.61	246.066	358	478.623	610.32	752.831	924.985	1085.78	1251.98
	101	-439.403	-405.022	-370.216	-331.113	-284.754	-260.214	-206.544	-166.082	-113.337	-63.401	0.6135	71.3482	152.305	246.676	358	479.538	610.625	754.052	925.29	1086.08	1251.67
	101.1	-440.623	-405.632	-369.3	-330.502	-285.975	-258.994	-206.239	-166.692	-113.337	-63.401	0.91867	71.6534	152	246.982	358.61	481.064	611.236	754.357	925.29	1085.47	1250.76
	101.2	-439.708	-406.242	-368.385	-329.282	-286.28	-258.688	-206.239	-165.471	-113.337	-63.0959	0.30832	71.3482	152.305	246.371	357.694	481.98	612.151	754.357	924.985	1084.56	1249.23
	101.3	-439.098	-407.158	-367.775	-328.671	-286.89	-258.688	-206.544	-163.945	-113.947	-62.7907	-0.60721	71.6534	152	246.371	357.694	483.505	613.067	753.746	924.069	1086.08	1248.01
	101.4	-438.792	-407.768	-367.775	-329.282	-287.806	-258.688	-207.155	-163.335	-114.557	-61.8752	-0.91238	71.9586	152	247.287	357.694	484.421	612.762	753.746	923.764	1087.61	1247.1
	101.5	-439.098	-407.463	-368.385	-330.197	-288.721	-258.688	-208.07	-163.03	-114.862	-61.8752	0.00315	71.6534	152	248.507	357.694	485.336	611.846	754.357	924.069	1088.52	1246.18
	101.6	-438.487	-405.937	-369.606	-331.418	-289.027	-259.299	-208.68	-163.64	-114.557	-61.8752	-0.30203	72.2637	152	246.676	356.779	485.642	611.541	756.188	924.374	1088.52	1245.88
	101.7	-437.572	-405.022	-371.437	-332.638	-288.721	-261.13	-208.375	-163.945	-114.252	-62.7907	0.30832	72.2637	151.694	245.761	356.168	485.336	611.846	757.103	924.069	1087.91	1245.27
	101.8	-436.351	-404.717	-372.352	-334.47	-289.027	-262.656	-207.765	-163.945	-114.252	-62.4855	0.30832	71.9586	152.61	245.151	357.389	484.726	612.456	757.714	924.069	1086.69	1245.88
	101.9	-435.13	-405.022	-371.437	-335.385	-289.637	-264.487	-207.765	-164.556	-113.337	-61.8752	0.91867	71.3482	153.525	245.761	358.61	483.2	612.151	757.103	923.459	1085.17	1246.79
	102	-434.215	-405.632	-371.132	-334.164	-290.858	-266.013	-207.765	-164.251	-112.726	-61.8752	1.22385	71.043	154.441	246.371	359.525	482.59	611.541	757.103	923.154	1083.64	1247.1
	102.1	-433.91	-406.242	-370.826	-330.807	-291.468	-266.623	-208.07	-164.861	-112.116	-61.2648	1.22385	71.043	154.136	246.982	359.831	481.064	610.93	756.188	923.459	1081.51	1247.71
	102.2	-434.825	-407.158	-370.826	-328.671	-290.553	-266.623	-207.46	-165.471	-112.421	-61.8752	0.6135	71.043	153.525	246.371	359.525	480.148	612.151	756.493	924.374	1080.59	1248.62
	102.3	-436.656	-407.158	-370.521	-328.061	-289.027	-265.707	-207.765	-166.387	-113.031	-62.7907	1.22385	72.2637	152.61	245.151	360.746	478.928	613.982	756.798	926.205	1079.37	1248.01
	102.4	-438.487	-408.074	-370.216	-328.671	-288.111	-263.571	-206.849	-167.302	-114.557	-63.401	0.91867	72.5689	152.61	244.54	361.051	478.928	615.508	757.714	928.952	1076.62	1247.71
	102.5	-439.403	-408.989	-370.521	-328.061	-288.111	-262.961	-206.544	-168.218	-114.862	-64.3166	0.6135	72.8741	152.915	244.54	361.356	479.538	615.813	757.714	929.562	1073.88	1246.79
	102.6	-440.929	-409.294	-369.911	-327.756	-289.027	-261.74	-206.239	-168.828	-115.168	-64.3166	0.00315	72.2637	152.305	244.235	360.746	480.759	616.118	757.714	929.257	1072.96	1245.27
	102.7	-441.539	-407.768	-369.911	-327.756	-290.247	-261.435	-206.239	-168.828	-116.083	-64.0114	0.00315	72.2637	152	243.625	360.136	481.98	616.424	758.324	928.342	1073.57	1242.52
	102.8	-440.623	-405.937	-370.826	-328.366	-292.994	-261.13	-206.239	-168.218	-116.388	-63.7062	0.6135	72.2637	152.305	243.93	359.831	482.59	616.424	757.714	927.731	1076.01	1240.69
	102.9	-439.098	-404.411	-370.826	-328.671	-295.435	-261.13	-206.544	-168.523	-115.473	-62.7907	0.6135	71.9586	152.305	244.235	360.441	484.421	616.118	757.714	926.205	1079.67	1240.69
	103	-437.572	-403.801	-369.911	-329.282	-296.656	-261.13	-205.934	-168.218	-115.168	-62.7907	0.30832	71.043	151.694	244.54	361.662	485.642	614.593	757.409	926.816	1082.73	1242.21
	103.1	-436.656	-403.496	-367.164	-329.892	-297.572	-259.604	-204.103	-167.608	-115.473	-62.4855	-0.60721	70.7379	151.389	243.93	361.967	487.168	613.982	757.103	928.952	1083.34	1243.43
	103.2	-436.351	-403.496	-364.418	-330.502	-296.656	-258.383	-203.492	-166.997	-116.083	-61.57	0.00315	70.7379	149.558	243.93	361.356	488.388	614.593	756.493	931.393	1083.95	1243.13
	103.3	-435.741	-402.886	-364.112	-330.502	-295.13	-257.773	-203.187	-164.861	-115.778	-61.2648	0.00315	71.3482	149.253	244.235	361.051	487.473	615.813	757.103	930.783	1085.47	1242.52
	103.4	-435.741	-401.665	-366.859	-330.502	-294.52	-256.247	-201.661	-162.114	-116.083	-61.2648	0.00315	72.2637	149.558	244.54	360.746	486.252	617.95	759.24	929.562	1087.61	1242.21
	103.5	-434.215	-400.749	-369.3	-330.502	-294.215	-255.637	-201.051	-161.809	-115.778	-61.8752	-0.30203	73.1793	150.168	244.845	360.746	485.336	619.17	762.291	928.342	1089.13	1242.21
	103.6	-432.079	-401.054	-370.826	-331.113	-295.13	-255.637	-200.136	-161.199	-115.778	-62.1803	-0.30203	73.1793	150.474	244.845	359.525	483.2	619.17	764.428	927.731	1089.74	1243.13
	103.7	-429.027	-401.97	-370.521	-332.028	-297.877	-255.942	-200.441	-162.114	-115.473	-62.4855	0.00315	72.5689	151.084	245.456	358.915	482.895	619.781	764.122	928.342	1090.05	1244.35
	103.8	-427.501	-404.717	-371.742	-332.333	-299.708	-255.942	-200.746	-162.42	-115.778	-62.4855	0.6135	71.9586	150.779	244.845	358	482.895	620.696	761.681	928.647	1091.88	1245.57
	103.9	-428.111	-407.768	-375.099	-331.723	-300.013	-255.637	-201.356	-162.42	-115.778	-62.4855	0.6135	72.5689	150.779	245.151	358	482.285	621.001	760.155	928.036	1092.8	1246.79
	104	-430.248	-408.989	-377.235	-331.113	-300.013	-255.026	-203.187	-163.03	-116.999	-61.57	0.91867	72.5689	151.389	245.761	358.915	481.369	622.222	759.545	926.205	1092.49	1246.18
	104.1	-432.994	-408.684	-376.93	-331.113	-300.623	-254.111	-205.324	-163.03	-118.219	-61.57	0.30832	73.7896	152	245.761	360.136	480.759	621.917	760.155	924.679	1090.66	1245.88
	104.2	-435.741	-408.989	-374.488	-330.807	-300.623	-253.5	-206.544	-163.335	-117.609	-61.2648	-0.30203	74.0948	153.22	244.54	359.831	480.759	621.306	761.376	923.764	1089.44	1246.18
	104.3	-436.656	-409.599	-373.268	-329.892	-300.013	-253.195	-206.849	-164.251	-117.609	-61.57	-0.91238	74.7052	153.22	243.93	359.22	480.148	619.781	761.986	923.764	1088.52	1247.71
	104.4	-436.046	-410.21	-372.963	-329.892	-299.403	-253.195	-206.849	-164.861	-117.609	-61.2648	0.00315	73.7896	153.22	244.845	359.831	479.843	618.865	761.986	924.069	1087.61	1249.84
	104.5	-435.435	-410.515	-372.352	-330.807	-300.318	-253.5	-206.849	-165.166	-116.694	-61.8752	0.30832	73.4844	153.525	245.761	360.441	479.843	619.17	761.986	925.595	1087.61	1251.37
	104.6	-436.351	-408.989	-372.047	-330.807	-302.454	-254.111	-206.849	-164.556	-115.778	-62.1803	0.30832	72.8741	153.22	246.371	360.746	479.843	618.255	762.596	926.205	1089.44	1251.37
	104.7	-437.572	-405.327	-372.047	-331.723	-303.37	-254.111	-206.849	-163.945	-115.778	-62.7907	-0.30203	72.2637	152.915	246.371	359.831	479.538	616.424	763.207	925.9	1091.27	1250.15
	104.8	-438.487	-402.275	-372.352	-332.638	-303.675	-254.416	-207.155	-164.251	-114.862	-62.4855	-0.60721	71.9586	151.694	246.982	358.915	478.928	614.898	761.681	926.205	1093.41	1248.93
	104.9	-439.098	-400.139	-372.963	-333.554	-303.98	-255.026	-206.849	-164.556	-114.862	-62.4855	-1.21756	71.9586	152.61	247.592	359.22	478.012	614.593	761.376	925.29	1094.32	1248.62
	105	-440.013	-399.223	-372.047	-333.554	-303.675	-255.331	-207.155	-164.861	-115.168	-61.8752	-0.60721	72.2637	153.22	247.287	359.831	477.097	615.203	761.071	924.985	1094.93	1248.32
	105.1	-438.487	-399.223	-370.216	-333.554	-302.76	-255.331	-206.544	-163.945	-114.862	-61.8752	-0.30203	72.5689	154.441	247.287	360.441	477.097	615.508	761.376	924.985	1094.02	1247.1
	105.2	-437.267	-399.834	-369.3	-332.638	-302.76	-254.721	-205.629	-162.42	-115.168	-62.1803	0.6135	72.8741	154.441	246.066	361.356	478.317	615.813	761.681	924.069	1092.49	1244.96
	105.3	-436.046	-401.36	-368.08	-332.638	-301.539	-255.026	-205.324	-162.42	-115.168	-62.4855	1.52902	72.8741	155.051	245.761	362.577	479.843	616.118	762.291	922.543	1088.83	1241.3
	105.4	-435.13	-401.97	-366.859	-334.164	-300.928	-254.416	-205.629	-163.335	-115.168	-62.7907	2.44455	72.2637	155.051	245.151	363.188	480.759	616.424	762.596	921.017	1085.78	1238.55
	105.5	-434.215	-402.886	-365.638	-335.385	-300.623	-253.806	-206.544	-163.335	-116.083	-62.7907	2.44455	72.2637	154.136	245.456	362.882	481.369	617.034	762.902	920.712	1082.42	1237.64
	105.6	-434.215	-401.97	-366.249	-336.606	-300.928	-253.806	-207.155	-163.03	-116.999	-62.7907	2.13938	71.9586	152.915	245.151	362.272	481.369	617.95	763.512	921.628	1080.89	1238.55
	105.7	-434.52	-400.139	-367.469	-336.606	-301.234	-254.111	-208.375	-162.42	-116.083	-61.8752	1.52902	72.5689	152	244.845	361.662	481.674	618.255	762.596	923.154	1081.2	1239.16
	105.8	-434.215	-399.529	-369.606	-335.69	-300.928	-255.942	-209.291	-162.42	-115.168	-61.2648	1.52902	72.2637	151.694	245.151	361.051	480.759	617.95	760.155	924.069	1080.59	1239.47
	105.9	-433.604	-399.834	-371.132	-334.164	-300.318	-258.383	-209.596	-162.725	-113.947	-61.2648	0.6135	71.3482	152.61	246.066	361.356	479.538	618.865	757.714	923.764	1081.2	1238.86
	106	-434.215	-399.834	-372.657	-332.028	-299.403	-258.994	-209.596	-162.42	-113.337	-61.57	0.6135	71.3482	152.61	246.982	361.967	478.317	620.391	754.967	924.069	1082.12	1237.33
	106.1	-434.215	-400.749	-373.573	-330.197	-298.182	-258.688	-210.512	-162.114	-113.337	-62.4855	0.30832	71.9586	152	247.897	361.051	477.402	620.391	752.831	924.069	1083.95	1234.58
	106.2	-434.215	-400.749	-373.268	-327.756	-297.266	-257.468	-212.037	-163.64	-112.726	-63.0959	0.6135	72.2637	152	247.897	360.746	477.097	620.391	752.526	923.764	1085.47	1232.75
	106.3	-433.299	-400.749	-373.268	-327.145	-295.741	-256.552	-212.343	-164.556	-113.337	-62.7907	0.00315	72.5689	152.305	247.287	360.136	476.792	619.475	753.136	922.848	1086.39	1231.23
	106.4	-433.299	-400.749	-373.573	-327.45	-294.52	-256.857	-212.648	-164.556	-113.337	-61.8752	0.00315	71.9586	152.61	246.982	359.831	476.792	618.56	754.662	921.933	1086.39	1230.62
	106.5	-433.91	-400.139	-372.657	-328.061	-294.825	-258.383	-212.037	-165.471	-113.337	-60.9597	-0.91238	71.6534	152	247.592	360.136	477.097	618.56	755.883	921.628	1085.17	1230.62
	106.6	-434.825	-399.834	-372.352	-328.061	-295.435	-259.909	-211.427	-165.777	-114.252	-60.9597	-1.21756	71.6534	152.305	247.897	359.831	477.707	618.255	755.883	921.628	1083.34	1232.14
	106.7	-436.351	-400.139	-371.132	-328.061	-296.046	-260.825	-211.122	-165.471	-114.862	-61.57	-0.91238	71.6534	152.915	247.592	358.915	478.317	619.475	754.357	923.459	1082.42	1234.58
	106.8	-438.182	-401.054	-369.606	-327.756	-296.656	-260.519	-210.512	-164.556	-115.473	-63.401	0.00315	71.6534	152.61	248.202	359.525	478.317	620.391	753.441	923.459	1081.2	1237.03
	106.9	-438.792	-402.275	-368.08	-328.061	-296.656	-259.604	-209.596	-163.945	-116.083	-64.6218	0.6135	71.6534	152	248.202	360.441	478.012	621.612	754.052	923.154	1080.28	1237.64
	107	-438.792	-403.801	-367.775	-328.671	-295.741	-259.909	-209.291	-163.945	-115.778	-63.7062	0.6135	72.2637	152	248.202	360.746	477.707	621.917	756.188	921.933	1079.98	1236.11
	107.1	-438.792	-403.801	-368.995	-330.502	-294.215	-260.519	-208.986	-165.166	-115.473	-62.1803	0.6135	73.1793	151.694	248.202	361.051	477.097	621.917	756.798	921.323	1079.67	1233.67
	107.2	-438.487	-403.496	-370.521	-332.638	-292.689	-259.909	-208.375	-166.082	-115.778	-61.57	0.00315	73.4844	151.389	248.813	360.441	476.486	622.222	757.409	920.407	1079.67	1230.92
	107.3	-436.656	-401.97	-372.047	-333.249	-292.994	-257.773	-209.291	-166.997	-116.694	-61.8752	0.00315	72.5689	152	250.033	359.525	476.792	621.612	758.019	919.797	1079.67	1230.92
	107.4	-435.13	-400.749	-374.183	-332.333	-293.909	-255.331	-210.817	-166.997	-117.609	-62.1803	0.30832	71.6534	152	250.644	359.525	478.012	620.391	758.324	917.966	1079.37	1232.75
	107.5	-434.825	-401.054	-375.404	-332.333	-294.825	-254.721	-212.343	-166.082	-117.609	-60.6545	0.30832	71.3482	152	250.339	359.525	478.928	618.56	758.934	917.05	1079.98	1235.5
	107.6	-435.741	-401.36	-376.319	-332.638	-294.825	-255.026	-213.258	-166.692	-116.999	-60.0441	0.30832	71.9586	151.084	250.949	360.136	479.843	617.034	759.545	917.05	1081.51	1238.25
	107.7	-436.351	-400.749	-376.93	-334.47	-293.909	-255.942	-213.563	-166.082	-116.388	-60.3493	0.30832	71.9586	150.168	250.339	360.746	480.148	617.034	758.934	916.135	1082.12	1240.69
	107.8	-436.351	-399.529	-376.625	-333.554	-293.604	-256.857	-213.258	-165.777	-115.168	-61.57	0.30832	71.9586	149.558	249.118	361.051	480.454	617.644	757.103	914.303	1082.73	1241.6
	107.9	-437.877	-398.613	-376.014	-332.638	-293.604	-258.078	-212.953	-164.556	-115.778	-61.8752	0.30832	71.9586	149.253	247.592	361.662	480.759	619.475	755.883	913.388	1081.81	1241.6
	108	-437.877	-400.139	-373.268	-330.502	-292.384	-257.773	-213.258	-163.64	-116.083	-61.2648	0.30832	71.6534	150.168	246.371	362.577	480.759	621.001	755.272	913.388	1080.28	1240.38
	108.1	-437.572	-401.054	-370.216	-329.587	-292.384	-257.468	-213.563	-163.03	-116.083	-61.57	0.00315	71.6534	151.084	246.371	363.493	480.454	621.612	754.662	916.135	1079.67	1240.08
	108.2	-435.13	-401.665	-367.775	-329.282	-293.909	-256.552	-213.563	-161.504	-116.388	-61.57	-0.30203	71.6534	151.389	246.982	364.103	481.064	621.306	754.662	919.186	1079.06	1239.16
	108.3	-432.994	-401.665	-365.944	-329.892	-295.13	-255.942	-214.479	-160.589	-117.304	-63.401	-0.60721	72.2637	151.084	246.982	364.408	480.454	621.001	755.272	921.933	1078.15	1240.38
	108.4	-432.689	-401.054	-363.807	-330.807	-295.435	-255.942	-215.089	-160.589	-119.135	-64.9269	-0.60721	72.2637	151.694	246.066	364.713	479.843	621.612	756.188	924.069	1077.23	1242.52
	108.5	-434.215	-399.529	-363.197	-331.418	-295.13	-255.942	-213.868	-161.809	-119.745	-65.2321	0.00315	71.9586	152.915	244.54	364.713	479.843	622.222	756.798	925.595	1077.54	1243.43
	108.6	-434.215	-399.834	-363.502	-332.028	-293.909	-255.942	-212.648	-162.42	-119.135	-64.0114	0.00315	71.043	152.61	243.625	363.798	480.148	622.832	757.714	925.595	1078.76	1241.91
	108.7	-435.435	-400.444	-364.112	-332.944	-292.689	-256.247	-211.122	-162.42	-118.525	-62.4855	0.6135	71.043	153.22	243.625	362.882	480.759	624.053	758.629	925.29	1079.67	1240.08
	108.8	-436.656	-401.054	-364.723	-332.638	-290.858	-255.026	-210.206	-161.199	-117.609	-62.4855	0.30832	71.9586	152.915	244.54	361.356	480.759	624.663	758.629	926.205	1080.28	1237.64
	108.9	-436.961	-401.36	-365.944	-334.164	-288.111	-255.026	-210.206	-160.589	-117.609	-61.57	0.30832	72.5689	152.915	245.151	360.441	479.538	625.274	757.714	927.731	1079.67	1235.5
	109	-435.741	-402.886	-367.775	-335.69	-285.365	-253.806	-210.206	-160.283	-117.609	-60.6545	-0.30203	72.5689	153.525	245.761	360.746	478.317	625.274	756.798	928.952	1079.67	1233.67
	109.1	-434.825	-403.496	-369.3	-336.911	-284.754	-252.585	-209.901	-160.283	-117.609	-61.8752	-0.30203	72.5689	153.22	246.371	361.051	478.623	624.969	756.493	929.562	1081.2	1232.45
	109.2	-434.52	-403.801	-370.216	-338.132	-285.975	-252.585	-208.375	-161.504	-117.304	-62.4855	-0.91238	72.5689	154.136	246.982	360.746	478.928	624.969	756.188	928.342	1083.03	1232.14
	109.3	-434.825	-403.496	-370.826	-338.742	-287.806	-252.28	-207.155	-162.725	-116.083	-61.57	-0.60721	72.5689	154.441	246.371	359.525	479.538	625.274	756.798	925.9	1083.95	1231.23
	109.4	-434.825	-403.191	-370.521	-338.132	-289.332	-252.89	-206.544	-164.251	-115.168	-60.0441	0.30832	72.8741	155.356	245.456	358.915	478.623	624.969	756.798	925.595	1082.73	1228.48
	109.5	-434.825	-403.191	-370.826	-336.301	-289.332	-254.111	-206.544	-165.166	-114.557	-59.1286	0.30832	72.2637	155.356	245.151	358.915	477.707	624.358	756.493	926.51	1079.98	1225.43
	109.6	-434.825	-402.58	-371.437	-333.554	-289.027	-254.721	-206.239	-166.082	-114.557	-59.4338	0.00315	72.5689	154.441	244.845	359.831	478.012	623.443	756.493	928.342	1078.15	1224.21
	109.7	-435.13	-402.58	-371.437	-332.638	-289.332	-254.721	-204.713	-166.692	-114.557	-60.0441	-0.60721	73.1793	154.441	245.456	361.662	478.012	623.138	757.103	929.562	1076.93	1223.6
	109.8	-436.351	-403.191	-372.047	-332.944	-289.942	-255.026	-203.492	-167.302	-114.862	-61.57	-0.30203	72.8741	153.831	245.456	362.577	478.317	624.053	756.798	928.952	1077.23	1224.51
	109.9	-437.877	-404.411	-372.657	-332.944	-290.553	-255.331	-203.187	-166.997	-114.252	-62.4855	0.00315	72.8741	155.051	245.456	361.967	478.623	624.969	756.798	928.342	1078.15	1225.73
	110	-438.792	-406.242	-372.963	-332.638	-290.858	-255.026	-204.408	-166.692	-113.337	-62.4855	0.91867	73.7896	155.051	244.845	361.662	478.623	625.274	757.103	928.952	1079.37	1226.65
	110.1	-439.403	-408.074	-373.268	-330.502	-291.163	-254.416	-205.629	-166.082	-113.642	-62.4855	1.22385	73.1793	154.136	243.93	360.136	477.707	624.053	758.324	929.257	1079.98	1228.18
	110.2	-439.098	-409.294	-374.183	-327.145	-292.689	-254.416	-206.849	-165.166	-114.557	-61.8752	0.91867	72.8741	153.22	243.625	359.831	476.486	623.748	759.24	928.952	1079.37	1229.7
	110.3	-435.435	-409.599	-375.709	-325.009	-294.215	-253.195	-207.46	-164.861	-115.168	-61.2648	0.91867	72.2637	152.61	243.319	359.831	474.96	623.443	759.85	929.562	1078.45	1230.92
	110.4	-432.384	-408.989	-377.54	-323.788	-293.909	-252.89	-207.155	-164.861	-114.557	-60.9597	0.30832	72.5689	152.305	242.709	360.136	474.35	623.748	759.85	931.393	1076.32	1232.14
	110.5	-430.248	-407.768	-379.676	-323.788	-292.689	-252.585	-206.544	-164.861	-113.337	-61.2648	0.30832	72.8741	152.305	243.014	359.831	475.266	624.663	758.934	933.835	1074.18	1233.36
	110.6	-429.637	-408.074	-380.592	-323.178	-292.078	-252.89	-204.713	-164.251	-112.116	-62.1803	0.30832	73.4844	152.61	243.625	359.525	478.012	625.579	758.019	936.581	1072.96	1233.97
	110.7	-430.553	-408.989	-379.982	-323.178	-292.078	-253.5	-204.408	-163.335	-113.031	-62.1803	0.30832	72.5689	152.305	244.845	359.525	480.454	625.274	757.714	938.412	1072.66	1235.19
	110.8	-432.079	-409.599	-379.371	-323.483	-293.909	-252.585	-204.408	-161.809	-113.947	-62.7907	-0.30203	72.2637	152.61	245.456	359.831	481.674	624.358	757.409	938.412	1072.35	1235.5
	110.9	-434.52	-408.989	-379.371	-324.704	-294.52	-251.364	-203.492	-161.199	-113.947	-62.7907	-1.52273	72.8741	152	245.151	359.831	481.369	622.832	756.798	937.802	1072.96	1234.58
	111	-436.046	-408.074	-380.897	-325.925	-294.825	-250.449	-204.408	-159.673	-113.642	-62.1803	-1.21756	73.4844	152.305	244.845	359.22	481.064	621.612	755.883	936.581	1073.57	1234.28
	111.1	-437.877	-406.853	-382.728	-326.84	-294.825	-251.364	-205.629	-158.757	-113.642	-63.0959	0.00315	73.7896	152.915	243.319	358.61	481.064	620.696	754.967	933.835	1074.49	1234.58
	111.2	-438.182	-406.242	-383.949	-327.756	-294.825	-251.364	-207.155	-158.757	-113.947	-63.401	1.22385	74.0948	153.22	243.014	358.915	481.369	620.086	755.272	931.698	1075.71	1234.58
	111.3	-438.487	-406.242	-383.949	-328.366	-296.351	-251.669	-208.375	-160.283	-113.947	-63.7062	0.91867	75.0103	153.525	243.014	360.441	481.98	619.475	755.577	929.562	1077.84	1233.06
	111.4	-438.182	-406.242	-383.033	-328.366	-298.182	-250.754	-208.68	-162.114	-114.557	-63.401	0.30832	75.0103	154.746	243.319	361.051	481.674	619.781	755.883	926.816	1079.67	1230.92
	111.5	-437.877	-406.548	-382.118	-327.45	-299.403	-251.364	-208.07	-163.03	-115.168	-63.7062	0.30832	73.7896	154.746	243.319	361.967	481.98	620.086	755.577	924.985	1080.89	1229.4
	111.6	-437.267	-406.548	-379.982	-326.84	-298.792	-252.89	-207.46	-163.03	-114.862	-63.7062	-0.30203	73.1793	155.356	243.014	361.967	481.369	619.17	755.883	924.374	1080.59	1230.62
	111.7	-436.351	-406.853	-379.371	-327.145	-296.961	-253.806	-206.849	-163.335	-114.557	-64.3166	-0.30203	72.8741	155.051	242.404	362.272	481.674	618.56	755.883	924.069	1079.67	1233.06
	111.8	-435.13	-407.463	-380.592	-327.756	-295.13	-254.721	-206.849	-163.64	-115.473	-64.0114	0.30832	72.5689	154.746	242.099	362.272	481.674	618.865	756.188	924.374	1079.37	1236.11
	111.9	-434.52	-407.463	-382.728	-328.061	-294.215	-254.416	-207.46	-164.251	-115.473	-63.401	0.91867	72.2637	154.441	241.794	361.967	481.98	619.475	756.188	924.985	1078.45	1238.55
	112	-434.825	-408.074	-383.339	-328.671	-294.215	-255.026	-208.07	-164.251	-114.862	-62.1803	0.6135	72.2637	155.356	241.794	361.356	482.285	619.781	755.883	925.9	1076.93	1241.6
	112.1	-434.825	-408.379	-382.728	-328.671	-295.435	-256.552	-208.986	-164.251	-114.252	-61.57	0.30832	72.8741	155.356	242.709	360.441	482.285	619.475	754.967	926.816	1076.01	1242.82
	112.2	-434.52	-408.989	-381.507	-328.976	-296.046	-257.773	-209.596	-165.166	-114.862	-61.8752	0.00315	72.2637	155.662	243.014	360.441	483.505	619.17	753.441	928.952	1073.88	1243.74
	112.3	-434.825	-408.074	-379.676	-328.061	-295.435	-257.468	-209.291	-166.082	-115.473	-62.4855	-0.30203	72.2637	155.967	244.235	361.356	483.811	619.17	751.61	930.173	1072.04	1243.43
	112.4	-435.741	-406.853	-376.93	-328.671	-295.435	-256.857	-208.68	-167.302	-115.778	-62.1803	-0.30203	72.8741	155.662	244.235	362.577	485.031	619.475	750.695	930.478	1071.13	1241.91
	112.5	-435.741	-405.632	-373.878	-327.45	-296.351	-258.078	-207.765	-167.302	-116.388	-61.57	0.00315	72.5689	156.272	244.235	363.798	485.336	618.865	750.084	929.867	1071.43	1238.55
	112.6	-434.215	-405.632	-372.047	-326.535	-296.046	-259.299	-207.155	-166.082	-116.083	-62.1803	0.00315	72.5689	156.272	244.54	362.882	485.336	617.95	750.389	928.342	1073.27	1234.58
	112.7	-433.91	-407.463	-371.437	-326.23	-295.435	-259.909	-207.765	-165.471	-116.694	-63.0959	0.30832	72.2637	155.051	244.845	362.272	485.947	618.56	750.084	925.9	1075.1	1234.28
	112.8	-434.52	-408.684	-371.742	-326.23	-295.13	-258.688	-208.68	-164.861	-117.304	-63.401	0.91867	72.2637	154.441	245.761	362.272	485.947	619.17	750.695	923.764	1076.32	1234.89
	112.9	-436.351	-408.989	-373.573	-326.535	-295.435	-256.552	-208.986	-164.861	-117.304	-64.0114	0.6135	72.2637	155.356	245.151	361.662	485.031	619.475	751.915	922.848	1077.54	1235.8
	113	-438.182	-408.074	-374.794	-327.145	-296.961	-255.942	-210.206	-165.471	-117.914	-63.0959	-0.91238	72.5689	155.967	245.456	361.051	483.505	619.475	754.052	923.764	1078.45	1236.72
	113.1	-439.708	-408.074	-374.794	-328.366	-297.266	-257.163	-210.817	-165.471	-117.304	-62.7907	-0.60721	72.8741	155.967	246.066	361.051	482.59	619.17	754.967	924.985	1078.76	1238.25
	113.2	-440.318	-407.463	-374.183	-329.587	-296.351	-258.688	-211.732	-164.861	-117.609	-62.1803	-0.30203	72.8741	155.662	245.456	361.051	482.285	618.865	754.052	926.51	1079.37	1240.99
	113.3	-439.708	-406.853	-374.488	-330.807	-294.52	-259.299	-212.037	-164.251	-118.525	-62.7907	0.00315	72.8741	155.051	245.151	362.272	480.454	618.255	753.136	927.731	1080.59	1242.21
	113.4	-440.318	-407.463	-375.709	-331.723	-292.994	-258.383	-212.037	-163.03	-119.745	-62.7907	0.00315	72.5689	155.051	244.845	362.577	478.928	617.339	752.831	927.731	1082.12	1242.21
	113.5	-441.844	-407.768	-377.845	-332.944	-291.773	-257.773	-211.122	-163.335	-120.356	-62.4855	0.00315	73.1793	155.967	244.54	361.662	478.012	617.95	752.526	925.9	1083.03	1242.52
	113.6	-442.76	-407.158	-378.761	-334.775	-292.384	-257.468	-209.291	-164.251	-120.661	-62.7907	-0.30203	73.4844	156.272	243.93	361.662	478.012	619.17	751.305	923.764	1083.64	1242.52
	113.7	-442.76	-404.411	-378.456	-335.69	-294.215	-257.468	-207.46	-163.64	-120.05	-62.4855	-0.91238	73.1793	156.882	243.93	362.272	478.012	619.475	749.779	923.459	1083.64	1240.99
	113.8	-442.455	-400.139	-375.709	-336.911	-294.825	-257.468	-206.544	-163.64	-119.745	-62.4855	-0.60721	72.8741	157.798	243.93	362.882	478.317	619.781	748.253	925.595	1083.03	1238.25
	113.9	-441.234	-397.087	-373.268	-336.606	-294.825	-258.078	-207.765	-163.945	-119.135	-62.4855	-0.30203	72.2637	157.493	243.93	362.882	478.623	619.17	747.338	927.121	1083.03	1234.58
	114	-440.013	-396.477	-372.047	-335.995	-295.741	-258.994	-209.596	-164.251	-119.44	-62.4855	0.00315	71.9586	157.188	243.319	363.493	479.233	618.865	747.948	928.342	1083.64	1231.84
	114.1	-439.403	-398.918	-372.047	-335.995	-296.046	-259.909	-211.122	-163.335	-118.83	-63.401	-0.60721	72.2637	156.882	243.319	364.408	479.233	619.475	748.253	929.562	1083.34	1231.53
	114.2	-440.318	-401.97	-373.268	-336.606	-296.656	-259.604	-212.648	-162.114	-117.914	-64.0114	-0.91238	72.2637	156.882	243.319	364.713	478.623	620.696	748.558	930.783	1081.51	1233.97
	114.3	-440.929	-403.801	-374.488	-337.216	-297.877	-258.994	-212.953	-160.894	-118.83	-63.401	-0.60721	72.8741	156.272	242.404	364.408	478.012	620.391	748.558	930.783	1080.28	1236.72
	114.4	-442.455	-405.022	-375.099	-337.216	-298.792	-257.773	-212.343	-159.673	-118.83	-63.0959	0.00315	72.8741	155.967	241.794	363.798	478.012	619.17	747.948	929.867	1078.76	1238.86
	114.5	-443.065	-405.632	-374.488	-337.521	-300.318	-257.163	-212.343	-159.368	-117.914	-63.0959	0.30832	72.5689	155.356	241.488	362.577	477.402	617.339	748.253	928.342	1077.84	1238.86
	114.6	-443.675	-403.801	-374.488	-337.826	-300.318	-257.163	-212.648	-160.589	-116.694	-63.401	0.30832	71.9586	155.051	241.488	362.272	476.181	616.118	748.864	926.51	1076.93	1236.11
	114.7	-441.844	-400.749	-375.099	-337.216	-300.318	-258.383	-213.868	-161.809	-116.083	-63.7062	0.00315	72.2637	155.051	242.099	363.493	475.876	617.034	750.389	925.9	1075.71	1232.45
	114.8	-441.234	-398.613	-376.014	-338.742	-300.013	-260.214	-214.784	-162.114	-115.168	-63.401	0.00315	73.1793	154.746	242.709	362.577	476.486	617.339	751.61	927.121	1076.01	1229.7
	114.9	-440.013	-396.477	-375.709	-341.489	-300.928	-261.13	-215.699	-161.809	-114.252	-63.0959	-0.30203	74.0948	155.356	242.404	361.051	476.486	617.95	751.61	928.647	1076.32	1229.4
	115	-440.318	-395.561	-376.014	-342.709	-301.844	-261.74	-215.394	-162.114	-115.168	-62.4855	-0.30203	74.0948	155.967	241.488	359.22	477.097	618.255	751.305	930.173	1076.93	1229.09
	115.1	-442.76	-396.172	-375.709	-342.709	-301.844	-261.435	-213.868	-162.42	-116.694	-62.1803	-0.30203	74.4	156.272	241.794	356.779	477.402	618.865	751.305	930.478	1078.76	1228.79
	115.2	-446.727	-397.698	-375.099	-340.878	-300.318	-259.604	-212.648	-163.64	-117.914	-62.4855	0.30832	74.0948	155.967	242.709	355.253	476.792	619.17	751.915	930.173	1079.98	1230.31
	115.3	-448.253	-399.223	-373.573	-339.658	-298.792	-257.468	-211.427	-163.945	-118.219	-62.1803	0.91867	73.4844	155.662	242.709	354.948	476.181	619.17	752.831	929.257	1080.28	1233.67
	115.4	-447.643	-398.613	-371.742	-338.437	-296.656	-256.857	-211.122	-163.945	-117.609	-61.8752	0.91867	73.7896	155.967	242.709	355.558	476.486	618.255	753.746	928.342	1078.76	1236.11
	115.5	-445.811	-398.003	-371.132	-337.216	-294.825	-256.247	-210.817	-163.335	-117.304	-62.1803	1.22385	73.7896	156.577	240.878	356.168	476.486	617.034	755.272	928.036	1077.84	1237.03
	115.6	-444.286	-397.087	-371.132	-336.301	-293.299	-256.247	-211.427	-163.03	-116.388	-62.4855	0.6135	73.7896	156.577	240.878	356.474	476.792	616.424	755.883	928.342	1077.54	1236.11
	115.7	-443.37	-397.087	-372.047	-337.521	-292.384	-255.331	-212.953	-163.64	-115.473	-62.4855	-0.91238	73.4844	156.577	240.573	357.694	478.012	616.118	755.272	929.257	1076.62	1234.58
	115.8	-442.149	-397.087	-372.657	-338.742	-292.078	-253.806	-213.258	-163.945	-115.473	-62.7907	-1.52273	73.1793	155.662	240.573	358.305	479.538	615.508	753.441	929.867	1075.1	1232.75
	115.9	-440.929	-397.698	-372.352	-339.047	-290.858	-253.5	-215.089	-163.945	-115.778	-63.0959	-1.21756	73.1793	156.272	240.878	358.915	480.759	614.287	751	929.257	1073.57	1230.92
	116	-440.318	-399.834	-370.216	-338.132	-289.637	-253.806	-216.615	-164.556	-116.083	-63.0959	-0.30203	73.1793	155.967	241.183	359.525	482.285	613.677	749.474	928.036	1072.66	1229.4
	116.1	-440.013	-401.665	-368.69	-337.826	-289.332	-253.5	-218.141	-165.166	-116.083	-62.7907	0.00315	72.5689	155.662	242.099	360.136	483.2	613.677	748.558	925.595	1072.96	1229.4
	116.2	-440.623	-403.801	-368.69	-337.521	-289.942	-253.195	-218.751	-164.556	-115.473	-63.7062	0.30832	73.1793	155.356	243.625	359.831	484.116	614.593	749.169	923.459	1074.18	1230.62
	116.3	-440.623	-404.717	-369.606	-337.521	-291.163	-253.5	-217.531	-163.03	-113.947	-64.0114	0.91867	74.0948	155.051	244.235	359.831	484.421	615.508	750.084	922.238	1072.35	1231.23
	116.4	-440.013	-404.106	-370.216	-338.437	-292.994	-254.111	-214.784	-162.114	-113.337	-64.0114	0.91867	74.4	154.746	244.235	360.441	484.421	616.729	750.084	920.407	1069.6	1230.01
	116.5	-439.403	-402.275	-369.911	-339.963	-294.52	-253.806	-213.563	-160.283	-111.506	-63.7062	0.91867	73.4844	154.441	244.235	360.441	484.116	617.644	749.169	919.186	1067.77	1230.01
	116.6	-440.013	-400.749	-368.995	-341.183	-294.825	-253.5	-214.174	-159.368	-111.2	-64.3166	0.91867	73.1793	155.051	244.845	360.746	484.116	618.865	748.558	919.491	1066.55	1230.31
	116.7	-441.844	-399.834	-368.385	-341.794	-294.52	-253.806	-215.089	-157.842	-111.506	-64.0114	0.91867	72.8741	155.967	244.845	361.051	484.116	619.475	748.558	921.323	1066.86	1230.01
	116.8	-443.675	-399.529	-368.69	-339.963	-293.299	-253.806	-215.699	-157.842	-113.031	-64.0114	0.91867	73.4844	156.272	245.151	361.356	483.505	620.391	748.558	923.154	1069.3	1230.01
	116.9	-444.286	-399.529	-368.995	-338.437	-292.689	-252.89	-216.31	-158.147	-114.252	-63.7062	1.22385	72.2637	156.882	246.066	361.662	482.285	621.001	747.948	925.9	1071.43	1229.7
	117	-444.896	-400.444	-369.606	-336.606	-292.078	-251.669	-216.615	-159.368	-114.557	-63.401	0.91867	72.2637	156.272	246.066	361.662	481.064	622.527	747.033	928.342	1073.27	1229.4
	117.1	-444.896	-403.191	-370.216	-336.301	-292.078	-251.669	-216.005	-159.673	-114.862	-62.4855	0.91867	71.9586	156.272	246.676	361.967	479.843	624.053	747.338	928.342	1074.79	1229.7
	117.2	-445.506	-405.632	-371.742	-335.995	-292.078	-252.585	-215.394	-160.589	-114.862	-62.4855	0.91867	72.2637	155.967	247.592	362.882	478.928	625.274	748.253	927.121	1075.1	1230.01
	117.3	-445.506	-405.632	-373.268	-335.385	-292.994	-254.416	-214.479	-161.809	-114.557	-62.4855	1.22385	72.8741	156.272	247.287	363.188	480.454	625.884	747.948	925.9	1074.18	1230.62
	117.4	-444.896	-405.327	-373.878	-334.47	-292.994	-255.942	-213.868	-162.725	-114.252	-62.7907	1.52902	72.8741	156.882	246.066	362.882	482.895	624.969	747.033	924.679	1072.66	1231.23
	117.5	-443.37	-405.022	-374.183	-334.775	-292.689	-256.857	-213.258	-163.03	-115.168	-63.0959	1.52902	73.1793	156.882	244.845	361.662	484.726	622.832	746.727	924.069	1072.04	1232.45
	117.6	-442.149	-405.022	-374.183	-334.47	-292.384	-257.163	-214.174	-163.945	-116.694	-62.4855	0.6135	73.1793	156.882	243.93	359.525	485.031	622.832	747.338	923.764	1072.35	1233.36
	117.7	-442.455	-405.022	-375.099	-333.554	-291.468	-256.247	-215.089	-164.861	-117.304	-62.1803	0.30832	73.1793	156.882	243.625	358.305	484.726	622.527	749.779	923.764	1071.74	1233.36
	117.8	-443.98	-403.496	-376.014	-333.554	-290.553	-256.552	-213.868	-166.082	-117.609	-62.1803	0.6135	73.4844	157.188	244.845	358	484.726	624.358	751.305	923.764	1069.6	1232.14
	117.9	-445.201	-402.58	-377.845	-334.164	-290.247	-257.163	-212.648	-166.692	-117.609	-62.7907	1.22385	73.7896	157.493	245.761	358	485.336	625.274	752.526	924.069	1068.08	1231.84
	118	-446.117	-400.749	-379.066	-335.08	-289.942	-257.773	-212.953	-167.302	-117.609	-63.0959	1.22385	74.0948	156.882	246.676	358	484.726	624.663	754.052	924.985	1067.47	1232.75
	118.1	-447.032	-399.529	-379.371	-335.995	-288.416	-258.383	-213.258	-166.387	-118.83	-63.7062	0.91867	74.7052	155.356	246.066	358.305	484.116	624.053	755.272	925.29	1066.86	1234.58
	118.2	-447.948	-400.444	-378.456	-334.775	-287.806	-259.299	-212.343	-165.471	-118.219	-63.7062	0.30832	74.4	154.136	246.066	357.694	483.811	622.527	754.357	925.29	1067.16	1236.11
	118.3	-448.558	-403.496	-376.625	-334.164	-287.501	-259.604	-211.732	-164.556	-117.914	-64.3166	0.6135	74.0948	153.22	245.151	357.389	484.116	621.612	752.526	925.595	1067.77	1236.41
	118.4	-448.863	-405.937	-373.878	-332.944	-286.28	-259.299	-212.343	-164.556	-116.694	-64.3166	0.6135	74.0948	154.136	245.151	357.389	483.505	621.306	751.305	925.9	1066.86	1234.58
	118.5	-447.948	-408.684	-372.963	-331.723	-285.365	-258.383	-213.563	-164.861	-115.778	-63.0959	0.91867	73.7896	155.051	245.456	357.084	482.285	621.612	750.389	925.9	1066.55	1232.14
	118.6	-445.811	-410.21	-374.183	-329.282	-284.449	-257.773	-213.563	-164.861	-115.473	-63.0959	0.91867	72.8741	156.577	244.54	357.084	481.674	622.527	749.779	926.205	1066.25	1229.4
	118.7	-443.37	-409.905	-376.014	-326.84	-284.754	-258.383	-212.343	-164.861	-116.083	-63.401	1.52902	72.2637	157.493	244.235	357.084	481.674	622.527	749.169	925.595	1065.94	1228.18
	118.8	-442.149	-409.294	-377.845	-325.314	-285.365	-258.688	-211.732	-163.64	-115.778	-62.7907	0.00315	73.1793	158.713	243.625	356.779	481.98	622.832	749.169	924.985	1065.94	1228.48
	118.9	-439.403	-408.684	-377.845	-325.925	-286.28	-258.383	-212.343	-163.03	-116.083	-62.7907	-0.91238	73.1793	159.019	243.319	356.779	481.98	621.917	749.169	925.595	1067.16	1230.01
	119	-438.487	-408.379	-376.93	-326.84	-285.975	-255.942	-212.953	-163.03	-116.999	-62.4855	-0.91238	73.4844	157.798	244.235	358	482.59	620.696	748.558	926.816	1069.3	1231.84
	119.1	-439.708	-406.242	-373.878	-326.84	-286.585	-253.806	-212.953	-163.03	-116.999	-62.1803	-0.60721	72.8741	155.356	245.761	359.22	482.895	619.781	748.558	927.426	1071.74	1233.06
	119.2	-441.539	-406.548	-371.742	-327.145	-286.89	-253.5	-212.037	-163.335	-116.694	-62.4855	-0.91238	72.8741	154.746	245.761	359.22	483.2	618.865	749.779	927.731	1072.96	1234.28
	119.3	-442.76	-407.158	-371.437	-326.535	-287.196	-253.5	-211.732	-163.64	-117.304	-63.401	-0.30203	72.5689	155.356	244.54	358.61	483.811	618.255	751	927.731	1073.57	1235.8
	119.4	-443.675	-408.074	-370.826	-325.925	-287.806	-253.806	-212.037	-163.64	-116.694	-62.7907	0.30832	72.8741	156.272	244.235	358.915	483.811	617.95	752.831	927.426	1072.96	1236.72
	119.5	-445.201	-408.074	-370.216	-325.619	-288.416	-253.806	-212.343	-162.725	-116.083	-61.8752	0.91867	73.1793	156.882	243.93	360.136	484.421	618.56	754.052	926.51	1073.27	1234.58
	119.6	-446.422	-409.294	-369.3	-325.009	-288.416	-253.806	-213.563	-161.809	-115.473	-61.2648	1.52902	73.4844	156.577	243.625	361.967	484.421	619.17	754.967	924.069	1072.35	1232.14
	119.7	-447.948	-410.515	-368.385	-325.314	-289.332	-252.585	-213.868	-160.283	-114.557	-61.57	0.91867	73.4844	155.967	242.709	362.577	484.421	619.17	755.883	921.933	1071.74	1230.31
	119.8	-447.032	-410.515	-369.3	-326.535	-290.553	-252.28	-212.953	-159.368	-114.557	-61.8752	0.30832	72.5689	155.051	242.709	362.882	485.031	618.56	756.798	920.712	1069.91	1230.31
	119.9	-444.896	-407.768	-370.216	-327.756	-292.689	-251.669	-211.122	-159.368	-115.168	-61.57	-0.30203	71.6534	154.136	244.235	362.882	486.557	619.17	757.409	920.407	1068.08	1230.62
	120	-441.844	-405.327	-370.216	-328.366	-295.13	-252.89	-209.596	-160.283	-115.473	-60.9597	-0.30203	71.3482	153.831	243.625	362.577	486.862	619.781	758.019	920.712	1067.16	1231.23
	120.1	-440.013	-402.58	-369.3	-328.366	-296.351	-255.026	-208.986	-161.199	-115.473	-60.9597	0.30832	71.3482	153.831	243.319	361.967	487.168	619.781	759.24	921.323	1065.33	1232.45
	120.2	-440.318	-401.36	-369.911	-327.145	-296.961	-256.857	-209.596	-161.199	-115.473	-61.2648	0.00315	72.8741	153.831	243.014	361.051	485.947	619.781	759.24	921.933	1064.11	1234.58
	120.3	-440.929	-400.444	-371.132	-325.925	-296.351	-257.773	-209.901	-159.368	-116.388	-61.2648	-0.60721	73.4844	154.136	243.014	360.441	484.726	619.17	758.934	921.323	1064.11	1238.55
	120.4	-442.149	-400.139	-372.963	-326.23	-295.741	-257.468	-210.817	-157.842	-117.609	-61.2648	-1.21756	73.7896	154.441	243.319	360.746	483.811	617.95	758.324	921.323	1064.11	1241.3
	120.5	-441.844	-400.139	-374.488	-326.23	-296.046	-256.247	-210.206	-156.316	-119.135	-62.1803	-0.91238	73.7896	155.051	243.625	361.051	483.811	616.424	758.324	921.628	1065.03	1242.21
	120.6	-440.318	-402.58	-375.404	-325.925	-296.961	-255.026	-210.206	-155.706	-120.661	-62.1803	-0.30203	73.4844	155.051	243.93	361.356	484.726	614.287	758.934	923.154	1064.11	1240.38
	120.7	-437.267	-405.937	-375.099	-326.23	-297.572	-254.721	-210.206	-156.316	-120.966	-62.1803	0.6135	73.4844	155.051	243.625	361.356	486.862	613.372	758.019	922.543	1061.36	1237.94
	120.8	-435.741	-407.158	-373.268	-326.84	-298.792	-255.331	-211.122	-157.232	-120.05	-63.0959	0.30832	72.2637	155.356	243.625	361.662	487.168	612.762	756.798	921.323	1059.23	1236.41
	120.9	-435.741	-406.548	-372.352	-328.061	-300.928	-255.026	-212.037	-158.757	-119.135	-63.401	0.30832	72.2637	156.272	243.93	362.577	486.557	612.456	757.409	919.186	1058.62	1237.94
	121	-436.656	-405.632	-372.352	-330.807	-302.454	-254.111	-214.174	-159.673	-118.219	-63.7062	0.30832	72.5689	156.272	243.93	364.408	486.252	611.236	758.324	918.576	1061.36	1240.69
	121.1	-436.961	-405.022	-372.047	-332.944	-302.454	-252.89	-214.479	-159.063	-117.609	-63.401	0.30832	73.4844	156.272	244.54	365.019	486.557	610.93	759.545	918.576	1063.81	1244.35
	121.2	-438.182	-405.022	-369.606	-334.775	-301.539	-252.89	-213.563	-159.368	-118.219	-62.7907	0.6135	73.1793	156.272	244.845	364.713	487.168	611.541	760.155	919.797	1066.86	1247.4
	121.3	-439.403	-405.022	-368.08	-334.47	-299.403	-252.89	-212.953	-159.673	-118.83	-63.401	0.30832	72.5689	156.272	245.151	363.493	486.862	612.762	759.24	920.407	1068.99	1249.54
	121.4	-439.403	-406.548	-367.164	-332.638	-295.741	-251.669	-211.427	-158.757	-118.83	-63.401	0.6135	72.2637	156.272	245.151	362.577	485.336	613.677	758.629	921.323	1070.21	1250.76
	121.5	-438.792	-408.684	-367.469	-331.723	-292.078	-249.838	-210.512	-158.147	-118.83	-63.0959	-0.30203	72.2637	155.967	244.235	362.272	483.505	614.287	758.019	921.628	1071.13	1249.84
	121.6	-437.877	-410.82	-367.164	-332.333	-290.247	-248.312	-209.901	-159.063	-117.914	-62.7907	-0.91238	72.2637	155.967	244.845	362.272	482.59	613.677	758.324	921.017	1071.13	1248.01
	121.7	-437.572	-411.43	-366.859	-332.638	-288.721	-248.007	-209.901	-159.978	-116.083	-62.7907	-0.60721	72.2637	155.356	245.456	361.356	481.98	612.456	758.019	918.576	1070.52	1245.27
	121.8	-438.487	-412.041	-365.944	-332.333	-288.721	-249.228	-209.901	-160.589	-115.778	-62.1803	0.30832	72.8741	154.441	245.456	360.746	481.674	611.541	758.324	916.135	1068.69	1242.82
	121.9	-440.929	-412.346	-367.469	-332.333	-289.942	-251.364	-209.291	-161.199	-116.388	-62.1803	1.52902	72.2637	154.441	245.761	360.136	481.369	611.541	759.24	914.914	1068.38	1240.99
	122	-444.286	-412.041	-368.385	-334.164	-291.468	-252.585	-208.986	-162.114	-116.999	-61.8752	1.8342	72.2637	154.136	245.761	359.831	481.064	612.151	761.376	914.609	1069.6	1240.99
	122.1	-446.727	-411.43	-368.69	-335.69	-292.384	-253.195	-208.986	-163.64	-116.999	-62.4855	1.52902	71.9586	154.441	245.761	361.051	481.674	613.372	762.291	914.303	1070.52	1241.91
	122.2	-447.643	-408.989	-368.385	-335.69	-292.689	-253.195	-209.901	-164.556	-117.304	-61.8752	0.30832	71.6534	155.356	246.371	361.662	481.674	615.508	762.596	913.998	1070.82	1241.6
	122.3	-447.643	-406.242	-368.08	-333.249	-291.773	-253.195	-210.817	-164.861	-117.304	-61.57	0.30832	71.9586	155.356	246.676	361.051	481.369	617.95	762.902	913.998	1071.13	1239.47
	122.4	-446.422	-403.496	-368.08	-331.418	-291.163	-253.195	-211.732	-163.945	-116.999	-60.9597	0.6135	71.9586	154.746	246.676	360.136	481.064	620.086	763.512	913.693	1070.21	1238.25
	122.5	-444.896	-402.275	-368.69	-330.807	-289.942	-254.111	-212.037	-163.03	-116.388	-61.57	1.22385	71.6534	154.746	247.287	359.525	480.454	619.781	764.122	913.388	1068.99	1237.94
	122.6	-441.844	-402.58	-371.437	-331.723	-289.027	-254.721	-212.648	-162.42	-115.778	-61.8752	0.91867	71.3482	155.051	247.592	358.305	480.454	619.17	765.648	912.778	1068.69	1238.86
	122.7	-438.182	-403.801	-374.183	-332.638	-288.721	-255.026	-213.258	-162.725	-115.473	-62.4855	0.00315	71.3482	154.746	247.287	358.305	479.538	619.17	765.648	912.778	1068.69	1237.94
	122.8	-436.046	-405.022	-377.54	-333.554	-288.111	-254.416	-212.953	-163.335	-115.168	-63.7062	-0.91238	71.6534	154.136	246.982	359.22	478.012	619.781	764.428	915.219	1067.47	1237.33
	122.9	-435.13	-405.327	-380.897	-334.775	-288.416	-254.111	-212.343	-163.335	-115.168	-64.3166	-1.52273	71.9586	153.525	246.676	360.136	477.097	621.001	763.207	918.576	1066.86	1236.11
	123	-436.961	-403.496	-382.118	-335.69	-289.027	-253.195	-210.817	-163.335	-114.557	-64.3166	-0.91238	72.5689	153.525	246.371	360.136	477.097	621.917	763.512	921.323	1066.55	1235.5
	123.1	-440.013	-401.36	-380.897	-335.385	-291.163	-252.89	-209.901	-162.725	-113.947	-64.0114	-0.91238	72.8741	153.831	245.761	359.831	477.402	620.391	764.428	921.933	1066.55	1235.8
	123.2	-442.455	-399.529	-378.761	-335.69	-292.078	-252.28	-209.901	-162.114	-113.642	-63.0959	-1.21756	72.2637	154.136	246.066	359.831	478.012	618.865	764.122	921.933	1068.08	1235.5
	123.3	-443.37	-398.308	-376.625	-335.385	-292.689	-252.28	-210.817	-162.114	-114.557	-62.4855	-0.91238	72.8741	153.831	245.761	360.136	478.317	615.203	761.376	922.848	1070.21	1235.5
	123.4	-442.76	-398.308	-374.794	-335.08	-294.215	-251.669	-210.206	-163.64	-115.778	-62.4855	-1.21756	72.8741	154.441	246.371	360.136	478.623	613.372	759.545	922.238	1072.66	1235.8
	123.5	-442.76	-399.223	-374.183	-334.164	-296.046	-251.059	-209.291	-164.861	-116.083	-62.7907	-0.91238	72.5689	154.746	246.066	359.525	479.233	613.067	758.324	920.712	1074.49	1236.11
	123.6	-443.065	-401.97	-373.573	-333.249	-295.435	-251.059	-208.68	-164.556	-114.862	-62.7907	-0.60721	72.5689	154.746	245.456	358.915	479.538	613.677	758.629	920.102	1075.71	1238.55
	123.7	-443.37	-405.632	-372.657	-332.638	-294.215	-251.364	-208.986	-164.556	-114.252	-63.0959	-0.91238	73.1793	153.525	244.54	360.136	479.538	613.372	759.85	920.102	1075.71	1241.6
	123.8	-444.286	-408.989	-373.268	-333.859	-293.299	-251.975	-208.375	-165.166	-115.168	-62.4855	-0.91238	73.7896	153.525	243.625	361.051	479.538	612.151	761.071	921.017	1074.49	1244.04
	123.9	-445.506	-410.515	-375.099	-336.911	-292.384	-250.754	-208.68	-164.861	-115.168	-61.57	0.00315	73.4844	154.441	243.319	361.051	478.623	611.541	761.681	921.323	1075.1	1244.04
	124	-446.117	-410.82	-375.709	-340.573	-291.163	-250.143	-209.901	-163.335	-116.388	-60.9597	0.00315	73.1793	155.051	243.93	360.136	477.707	610.32	761.986	921.017	1076.32	1242.82
	124.1	-446.422	-409.294	-375.099	-343.625	-289.637	-250.143	-210.206	-161.809	-116.694	-60.6545	-0.30203	72.8741	155.051	245.151	358.915	477.097	610.015	761.986	921.933	1078.45	1241.3
	124.2	-446.117	-406.548	-375.099	-345.151	-289.332	-250.449	-210.206	-162.725	-117.304	-61.57	-1.21756	72.8741	155.967	245.761	357.694	477.097	610.625	761.681	922.848	1080.89	1240.38
	124.3	-443.675	-403.801	-373.878	-345.456	-289.637	-251.669	-210.512	-163.945	-117.304	-62.1803	-1.21756	72.8741	156.577	245.761	357.389	476.792	610.32	761.071	923.764	1083.03	1239.77
	124.4	-438.792	-401.97	-375.099	-344.54	-290.247	-252.89	-211.732	-164.251	-117.609	-62.1803	-0.60721	73.1793	155.356	245.456	356.474	476.181	610.625	761.986	924.374	1083.03	1239.16
	124.5	-434.52	-401.054	-375.709	-342.099	-291.773	-253.195	-213.563	-163.945	-117.609	-62.1803	-0.30203	72.8741	155.051	245.456	357.389	476.792	611.236	763.512	925.595	1081.2	1238.55
	124.6	-432.384	-400.139	-374.794	-339.658	-292.689	-254.416	-214.784	-163.64	-118.219	-62.1803	0.00315	72.5689	154.136	245.761	358.305	477.402	611.846	765.038	926.816	1079.37	1237.64
	124.7	-431.468	-400.139	-373.268	-337.826	-293.604	-255.331	-215.089	-162.725	-117.304	-62.1803	0.30832	72.5689	154.136	246.066	359.22	478.928	612.456	765.343	928.036	1078.15	1236.11
	124.8	-431.163	-400.749	-372.352	-336.911	-295.13	-256.247	-215.394	-161.809	-116.694	-62.4855	0.00315	72.5689	154.441	245.456	359.525	480.148	612.456	765.648	928.036	1077.23	1234.89
	124.9	-431.163	-401.36	-372.047	-337.216	-297.572	-258.078	-213.868	-161.504	-116.083	-62.7907	0.30832	71.9586	154.746	244.54	358.915	481.064	612.456	765.953	927.121	1076.01	1234.89
	125	-432.384	-401.665	-372.657	-338.437	-299.708	-259.299	-212.648	-161.809	-116.388	-63.0959	0.30832	71.9586	154.136	244.54	358	481.369	612.151	765.343	927.121	1076.32	1235.8
	125.1	-434.52	-401.36	-373.268	-338.437	-299.708	-259.604	-211.122	-162.114	-116.694	-63.7062	0.6135	72.2637	153.525	244.235	356.779	480.148	612.456	764.122	927.731	1077.84	1235.8
	125.2	-436.656	-401.665	-372.352	-338.437	-297.877	-259.604	-209.901	-161.809	-117.914	-64.3166	0.30832	73.4844	153.22	244.235	357.084	479.233	614.287	761.681	928.647	1079.06	1236.72
	125.3	-439.403	-402.275	-370.826	-337.826	-295.741	-258.688	-208.68	-163.335	-118.219	-64.0114	0.30832	74.7052	153.22	244.845	358	479.538	615.203	759.85	928.952	1080.28	1237.33
	125.4	-440.623	-404.411	-370.826	-336.911	-294.215	-257.773	-208.375	-163.64	-116.999	-63.401	0.30832	74.4	153.22	245.456	359.22	480.759	614.593	758.019	928.036	1079.98	1237.94
	125.5	-442.149	-406.242	-371.132	-335.69	-294.52	-256.552	-208.986	-164.251	-115.473	-63.7062	0.6135	73.1793	153.831	245.151	359.525	481.674	613.677	757.103	927.426	1078.15	1238.55
	125.6	-443.98	-406.242	-371.132	-334.164	-296.046	-256.552	-209.291	-164.861	-114.557	-64.6218	1.52902	72.2637	154.136	244.54	359.525	481.98	615.203	757.409	925.29	1075.71	1239.47
	125.7	-444.896	-406.242	-369.606	-333.249	-298.182	-257.163	-209.291	-165.166	-113.337	-64.9269	1.52902	72.8741	154.441	244.235	359.831	481.674	616.424	758.019	924.069	1072.96	1240.38
	125.8	-443.065	-404.717	-367.469	-332.638	-300.928	-257.468	-208.986	-165.777	-112.421	-64.6218	1.22385	72.8741	154.441	243.93	360.136	482.285	616.118	758.629	923.154	1071.43	1240.69
	125.9	-441.844	-403.496	-366.249	-333.554	-302.149	-257.468	-209.291	-164.861	-111.506	-63.7062	0.91867	73.4844	153.525	242.709	359.22	480.759	616.118	759.24	923.154	1070.82	1240.69
	126	-440.318	-402.275	-366.249	-334.164	-303.37	-257.773	-209.901	-164.556	-111.811	-63.401	1.22385	74.0948	152.61	241.488	358.61	479.233	615.813	761.071	923.154	1070.52	1239.47
	126.1	-440.013	-402.58	-367.164	-334.47	-303.98	-258.078	-209.901	-163.945	-111.811	-63.401	0.6135	74.4	152.61	241.183	358.61	478.623	617.644	762.596	921.628	1071.13	1237.33
	126.2	-440.623	-403.496	-368.385	-334.775	-303.065	-258.994	-210.817	-163.64	-112.421	-63.0959	0.00315	73.1793	153.525	241.794	358.305	479.538	619.17	764.122	919.186	1072.04	1234.89
	126.3	-441.539	-404.717	-368.995	-334.164	-300.623	-259.604	-212.648	-162.114	-112.726	-61.8752	0.30832	71.9586	154.136	241.794	358.61	481.064	620.391	765.953	916.44	1073.88	1231.84
	126.4	-441.844	-403.801	-369.606	-333.554	-296.961	-259.604	-212.953	-161.809	-113.642	-62.7907	0.30832	72.2637	153.525	241.488	358.915	481.674	619.781	766.564	914.303	1074.18	1228.79
	126.5	-441.539	-402.58	-370.826	-334.164	-294.52	-258.994	-213.563	-161.504	-114.862	-63.401	0.6135	72.5689	153.22	241.488	358.305	483.505	618.255	766.869	913.693	1072.35	1227.26
	126.6	-440.318	-402.275	-371.742	-334.47	-292.689	-259.299	-213.258	-161.809	-116.083	-63.401	0.6135	72.8741	152.61	241.794	358	484.116	616.729	766.564	913.693	1069.3	1226.65
	126.7	-440.013	-402.58	-374.794	-334.775	-291.468	-259.909	-212.953	-161.199	-116.694	-62.4855	0.00315	71.9586	152.305	241.794	358	483.811	616.424	765.648	913.388	1068.08	1227.56
	126.8	-440.318	-402.886	-376.014	-333.554	-290.858	-260.519	-211.732	-160.894	-116.694	-61.8752	0.00315	72.2637	152.305	242.099	358.305	482.59	616.118	765.038	913.693	1068.08	1228.48
	126.9	-440.013	-402.275	-376.014	-331.418	-290.858	-260.214	-210.817	-159.673	-116.083	-61.57	0.30832	72.5689	152.915	242.709	358.61	482.285	615.508	765.038	914.914	1069.3	1229.09
	127	-438.792	-401.97	-374.183	-331.113	-290.247	-260.214	-210.206	-159.673	-116.694	-62.1803	0.91867	72.5689	153.525	243.625	359.525	481.369	615.203	765.648	916.745	1069.91	1228.79
	127.1	-437.267	-402.58	-373.573	-331.723	-291.163	-259.909	-211.427	-159.978	-117.304	-62.4855	0.91867	72.5689	153.525	243.93	360.441	480.759	615.203	766.259	918.881	1069.91	1228.18
	127.2	-436.961	-404.717	-373.878	-332.028	-292.078	-259.299	-212.037	-160.283	-117.609	-62.1803	0.00315	72.8741	152.61	243.319	360.441	480.454	615.813	765.953	920.712	1069.91	1228.18
	127.3	-437.877	-406.548	-376.319	-333.249	-292.994	-257.773	-212.343	-159.368	-116.999	-62.7907	-0.60721	72.8741	152.61	243.319	359.525	481.064	616.118	766.564	919.797	1070.21	1227.26
	127.4	-439.708	-405.632	-377.845	-334.164	-292.994	-257.163	-212.343	-158.757	-115.778	-63.0959	-0.60721	72.5689	153.22	243.319	358.305	481.064	617.034	766.869	917.966	1070.82	1226.34
	127.5	-440.929	-405.022	-377.845	-334.164	-293.299	-257.163	-212.648	-157.842	-115.778	-62.1803	-0.60721	72.8741	153.831	243.319	358.61	481.674	616.424	766.869	916.44	1072.04	1225.12
	127.6	-441.844	-405.022	-377.54	-332.944	-293.909	-258.078	-212.037	-157.537	-115.778	-61.8752	-0.91238	73.4844	153.831	242.404	360.136	482.895	616.118	766.259	916.135	1072.35	1224.21
	127.7	-442.76	-406.242	-377.235	-333.249	-294.825	-258.688	-211.732	-157.537	-115.778	-61.57	-0.30203	72.8741	154.136	242.099	361.051	483.2	616.118	765.343	916.44	1073.27	1223.6
	127.8	-443.065	-406.853	-376.625	-333.554	-294.215	-258.994	-211.732	-156.926	-114.862	-61.57	0.00315	72.8741	153.831	242.099	361.051	483.505	616.729	764.428	918.271	1074.18	1223.29
	127.9	-441.539	-407.158	-376.319	-335.69	-292.384	-259.299	-212.343	-156.621	-115.168	-61.8752	0.91867	72.5689	153.22	242.099	359.525	483.2	616.424	763.512	919.797	1074.18	1224.82
	128	-438.792	-405.632	-376.93	-338.132	-291.773	-260.214	-212.037	-157.232	-115.473	-62.1803	0.30832	72.8741	153.22	241.794	359.22	482.895	617.339	763.512	920.712	1074.49	1225.73
	128.1	-436.656	-403.191	-377.235	-340.573	-292.689	-260.519	-211.732	-157.232	-115.473	-61.2648	0.30832	73.1793	153.525	241.794	360.136	483.811	617.339	763.512	921.017	1073.88	1226.34
	128.2	-434.52	-401.97	-377.235	-340.878	-293.909	-260.214	-211.732	-156.926	-115.778	-60.6545	0.6135	73.7896	153.22	241.794	360.136	484.421	617.034	763.817	920.102	1072.96	1228.18
	128.3	-431.773	-401.97	-376.625	-339.352	-294.52	-261.74	-212.953	-156.621	-115.778	-60.3493	0.30832	74.0948	152.305	241.794	359.525	484.726	616.729	765.038	918.576	1070.52	1230.92
	128.4	-431.163	-401.36	-375.404	-338.132	-293.909	-263.266	-212.648	-157.537	-114.862	-60.3493	0.6135	74.0948	152.305	241.488	358.915	483.505	616.424	765.953	917.355	1067.16	1233.36
	128.5	-432.994	-400.444	-374.794	-336.911	-293.604	-262.961	-211.732	-158.147	-114.862	-60.6545	0.6135	73.4844	152.305	241.488	358	481.98	616.729	766.869	917.66	1063.5	1235.19
	128.6	-436.046	-399.223	-374.794	-335.69	-293.604	-261.74	-210.817	-158.147	-114.862	-60.6545	0.6135	72.8741	152.305	242.099	357.389	481.064	617.034	767.479	918.881	1060.45	1235.8
	128.7	-438.487	-398.613	-374.488	-335.995	-292.689	-261.13	-210.817	-158.147	-114.862	-61.2648	1.22385	72.8741	152.305	243.014	357.694	479.843	617.034	767.479	920.102	1059.23	1235.19
	128.8	-438.487	-400.139	-373.573	-337.826	-290.858	-260.825	-209.901	-158.452	-114.862	-61.57	0.6135	73.4844	153.22	243.625	358.305	479.233	617.644	767.174	920.407	1058.01	1233.67
	128.9	-437.572	-401.97	-371.132	-338.437	-289.942	-262.045	-208.68	-159.368	-115.168	-60.6545	0.30832	73.1793	154.441	243.93	358.915	480.148	617.644	765.953	920.407	1058.62	1233.06
	129	-439.098	-404.717	-369.606	-338.437	-290.553	-263.571	-206.849	-160.283	-114.557	-60.0441	-0.30203	72.8741	155.356	243.319	358.915	481.369	617.95	764.428	919.491	1060.75	1232.45
	129.1	-441.234	-405.632	-370.521	-338.742	-291.773	-263.266	-205.324	-159.978	-114.862	-59.1286	-0.60721	72.2637	156.272	242.404	359.831	481.98	617.95	764.122	917.966	1062.89	1230.31
	129.2	-442.455	-405.632	-373.878	-339.352	-292.384	-262.35	-204.103	-159.978	-114.862	-59.4338	-0.60721	73.1793	156.577	242.709	359.831	481.674	618.255	765.038	917.355	1063.19	1229.4
	129.3	-442.455	-404.411	-376.93	-340.268	-292.994	-261.13	-204.103	-160.283	-114.862	-60.9597	0.30832	72.8741	154.746	242.709	359.831	482.285	618.255	766.869	916.44	1062.58	1230.01
	129.4	-442.76	-402.58	-379.371	-341.183	-292.384	-260.519	-204.408	-161.809	-114.252	-61.2648	0.30832	72.8741	153.22	243.014	360.136	482.895	618.56	768.7	916.44	1062.89	1231.84
	129.5	-441.539	-401.97	-379.066	-340.573	-293.299	-260.214	-205.018	-162.42	-114.252	-60.0441	0.30832	71.9586	153.831	243.625	359.22	484.116	618.56	768.7	917.05	1064.11	1233.97
	129.6	-439.708	-402.886	-376.625	-339.352	-294.215	-260.519	-206.544	-162.114	-113.947	-59.739	0.91867	71.9586	154.441	244.235	358.915	484.421	618.56	768.7	917.966	1066.55	1235.8
	129.7	-437.267	-402.58	-374.488	-338.437	-294.825	-260.825	-207.765	-161.199	-113.947	-59.4338	1.22385	72.2637	155.051	244.845	358.915	485.031	619.475	768.7	918.271	1068.08	1236.41
	129.8	-433.91	-399.529	-373.268	-339.047	-294.825	-260.519	-208.07	-160.894	-114.252	-59.1286	0.30832	72.5689	154.746	244.54	359.22	484.116	620.696	767.784	919.797	1068.38	1236.72
	129.9	-431.468	-396.477	-373.268	-340.268	-295.13	-259.299	-208.986	-160.589	-115.168	-60.0441	0.30832	72.8741	154.441	243.319	359.525	482.895	621.612	765.953	919.797	1067.47	1238.25
	130	-431.163	-396.477	-373.573	-341.183	-295.13	-257.468	-209.901	-160.589	-115.473	-60.3493	0.91867	72.5689	153.831	242.099	359.831	482.285	623.138	764.428	921.017	1064.72	1238.55
	130.1	-432.079	-398.918	-374.488	-340.268	-295.741	-255.942	-211.122	-160.589	-116.388	-60.6545	0.91867	71.6534	154.136	242.099	359.831	482.285	624.358	762.902	921.017	1062.89	1238.25
	130.2	-433.604	-402.58	-374.488	-339.047	-294.825	-255.026	-212.037	-160.589	-116.999	-60.6545	0.30832	72.2637	154.441	242.099	358.61	482.895	623.748	762.596	920.712	1060.75	1236.41
	130.3	-435.13	-405.327	-372.963	-337.826	-293.909	-253.5	-212.953	-161.199	-116.694	-60.0441	0.30832	72.5689	154.746	242.709	358	483.505	622.832	762.291	920.407	1060.45	1236.11
	130.4	-435.741	-406.242	-372.352	-336.606	-292.078	-252.585	-213.258	-161.504	-116.083	-59.4338	0.30832	72.5689	155.356	243.014	359.22	483.811	622.832	762.596	920.712	1061.36	1237.03
	130.5	-434.52	-406.548	-372.047	-335.69	-291.773	-252.28	-212.953	-161.199	-116.083	-59.739	0.00315	73.1793	156.272	242.709	359.525	484.116	623.443	761.986	920.712	1062.28	1238.25
	130.6	-432.384	-406.853	-372.657	-335.995	-291.468	-253.806	-211.732	-160.894	-116.083	-59.739	-0.91238	72.8741	156.272	241.794	358.915	482.895	624.053	762.291	921.017	1062.28	1239.16
	130.7	-429.027	-405.327	-372.657	-334.775	-290.858	-254.721	-211.427	-161.504	-116.694	-60.6545	-0.91238	72.5689	155.967	242.099	358.61	480.759	624.969	763.207	920.407	1061.97	1236.72
	130.8	-427.501	-404.411	-371.437	-333.859	-290.858	-254.416	-212.343	-161.809	-116.999	-60.3493	-0.91238	71.9586	155.662	241.794	358.305	479.843	626.189	763.512	920.407	1060.45	1233.36
	130.9	-428.111	-402.886	-369.911	-333.859	-290.247	-253.195	-213.563	-162.725	-117.304	-60.6545	-0.30203	72.2637	155.051	243.319	358.305	480.454	626.189	763.512	921.017	1059.84	1230.62
	131	-428.722	-402.58	-369.606	-334.47	-291.163	-251.975	-214.784	-164.251	-117.304	-60.9597	0.00315	71.6534	155.356	244.235	358.61	481.674	624.969	762.596	921.323	1059.53	1229.4
	131.1	-430.248	-401.97	-370.826	-335.385	-291.773	-252.89	-215.394	-165.166	-116.694	-61.57	-0.91238	71.9586	155.967	244.845	359.22	483.2	623.443	761.681	921.323	1060.75	1230.01
	131.2	-432.079	-400.444	-372.352	-335.69	-291.468	-254.721	-214.479	-164.861	-116.388	-61.8752	-0.60721	72.2637	155.967	244.54	359.22	483.505	622.832	759.85	921.017	1062.58	1231.84
	131.3	-434.825	-398.918	-372.657	-335.995	-290.247	-255.942	-213.563	-163.335	-115.778	-61.57	0.00315	72.2637	155.051	245.151	359.22	483.2	622.832	759.24	921.323	1065.03	1233.06
	131.4	-437.267	-398.003	-372.352	-336.301	-290.553	-256.552	-213.258	-162.725	-115.473	-61.57	0.91867	72.2637	154.441	245.456	359.831	482.59	622.832	759.24	921.628	1067.77	1234.28
	131.5	-440.318	-398.308	-372.047	-336.911	-291.163	-256.247	-212.343	-163.03	-115.473	-60.9597	0.91867	72.2637	153.831	246.066	359.22	482.285	624.358	758.934	922.848	1068.99	1232.75
	131.6	-442.149	-398.613	-372.047	-337.521	-292.689	-255.637	-212.037	-163.64	-116.388	-60.3493	0.6135	72.2637	153.22	246.066	358.305	482.285	626.189	758.934	924.374	1067.47	1230.31
	131.7	-441.844	-398.918	-373.268	-338.132	-293.604	-254.111	-212.648	-163.64	-116.694	-60.3493	0.00315	73.4844	154.136	246.066	357.389	483.505	627.41	759.545	926.816	1066.55	1229.09
	131.8	-440.318	-398.308	-374.794	-339.352	-295.435	-252.585	-212.953	-162.42	-116.388	-59.1286	0.30832	73.4844	155.356	246.371	357.084	484.116	627.41	760.46	928.036	1065.94	1228.18
	131.9	-439.403	-398.613	-376.319	-339.047	-296.046	-251.364	-212.343	-161.504	-115.473	-59.4338	-0.60721	73.7896	155.356	247.287	357.694	483.505	624.358	760.765	926.816	1065.03	1227.87
	132	-437.877	-399.834	-377.54	-338.132	-296.351	-250.143	-211.732	-160.894	-115.473	-60.0441	-0.60721	73.4844	155.051	247.897	358	482.285	621.306	761.376	925.29	1065.03	1227.26
	132.1	-437.877	-400.444	-376.319	-336.606	-296.961	-247.702	-211.122	-160.894	-114.862	-59.739	0.00315	73.4844	155.356	247.897	358	480.454	618.865	761.681	924.069	1065.03	1225.12
	132.2	-438.792	-400.444	-374.183	-336.301	-296.961	-246.787	-210.817	-161.199	-114.557	-59.4338	0.30832	73.1793	155.662	247.897	357.084	479.843	617.644	761.071	922.543	1065.64	1223.29
	132.3	-439.098	-400.444	-372.657	-336.911	-295.13	-246.787	-211.732	-162.114	-114.252	-59.739	0.00315	73.1793	155.662	248.507	355.863	479.843	618.255	760.155	921.933	1067.16	1222.07
	132.4	-438.487	-400.444	-371.742	-339.352	-293.909	-246.481	-212.037	-163.64	-114.252	-59.739	0.30832	73.1793	155.967	248.813	356.779	479.538	618.56	759.85	921.628	1069.3	1222.07
	132.5	-437.572	-399.834	-371.742	-340.878	-292.689	-246.787	-211.427	-163.945	-113.947	-60.0441	0.30832	72.8741	156.577	249.423	358	478.928	617.339	759.545	921.933	1070.82	1222.07
	132.6	-436.961	-398.308	-371.132	-340.573	-291.468	-247.397	-210.817	-164.251	-114.557	-60.3493	0.6135	73.4844	156.272	249.423	358	478.623	616.729	758.934	921.323	1071.43	1221.16
	132.7	-436.656	-396.172	-370.216	-339.658	-289.637	-249.533	-210.817	-164.861	-114.557	-60.9597	0.91867	73.7896	156.577	248.813	357.084	478.928	616.118	758.629	919.797	1071.13	1219.63
	132.8	-436.046	-396.172	-370.216	-337.521	-288.416	-251.669	-211.427	-164.556	-114.252	-61.57	1.22385	73.4844	156.882	248.813	357.084	480.148	616.118	758.934	918.271	1070.52	1218.71
	132.9	-436.656	-396.172	-371.742	-335.08	-287.501	-252.89	-212.648	-164.556	-114.252	-62.1803	0.30832	73.4844	156.882	249.118	358	480.148	616.118	758.324	916.44	1068.38	1219.94
	133	-437.267	-395.561	-374.183	-333.249	-287.501	-252.585	-214.174	-164.251	-114.252	-63.0959	0.00315	73.7896	156.882	248.202	358.305	479.538	616.118	757.103	916.135	1066.25	1222.38
	133.1	-437.572	-395.256	-376.93	-332.028	-287.806	-253.195	-215.089	-165.166	-114.862	-63.0959	0.30832	74.0948	155.967	247.897	358.305	478.623	615.508	755.272	917.05	1064.72	1225.12
	133.2	-437.572	-395.866	-377.845	-331.723	-287.196	-253.806	-214.784	-165.166	-115.168	-62.7907	0.91867	74.0948	155.967	247.897	358.915	478.928	614.287	755.272	919.186	1064.42	1228.18
	133.3	-436.656	-396.782	-376.625	-330.502	-286.28	-254.721	-214.479	-165.777	-114.862	-62.1803	0.30832	72.8741	155.662	249.118	358.915	478.623	613.677	756.493	921.323	1065.64	1229.4
	133.4	-435.13	-397.698	-374.794	-329.587	-285.975	-255.942	-213.563	-165.166	-113.947	-61.8752	0.00315	72.5689	155.051	250.033	359.525	479.843	613.982	758.324	922.543	1067.47	1229.4
	133.5	-435.435	-399.223	-373.573	-329.282	-286.89	-256.857	-213.258	-166.082	-113.337	-61.8752	-0.30203	72.5689	154.441	250.949	360.136	480.454	614.593	759.85	924.069	1067.16	1229.7
	133.6	-436.656	-400.444	-374.488	-329.587	-288.416	-257.773	-213.563	-166.387	-113.947	-62.1803	-0.30203	72.8741	153.525	250.033	360.746	480.148	615.508	760.765	924.985	1066.86	1231.53
	133.7	-438.182	-401.97	-375.099	-330.197	-290.553	-258.383	-212.953	-166.692	-113.947	-62.4855	-0.91238	72.5689	152.61	248.813	360.136	479.538	615.203	761.986	924.374	1066.55	1231.84
	133.8	-438.487	-402.58	-375.709	-330.502	-291.773	-258.383	-213.258	-167.302	-113.337	-62.4855	-0.60721	72.8741	152.915	247.897	359.22	478.623	614.287	763.207	923.459	1066.86	1232.14
	133.9	-437.572	-402.886	-375.709	-331.723	-292.078	-258.078	-213.563	-166.997	-111.506	-62.7907	-0.60721	73.1793	153.525	247.287	358.305	478.317	614.593	764.428	922.543	1067.47	1232.45
	134	-436.656	-402.58	-375.404	-334.47	-292.384	-256.552	-214.174	-165.777	-111.506	-62.1803	-0.30203	72.2637	154.136	248.202	357.694	478.012	615.508	765.038	921.628	1067.77	1232.45
	134.1	-435.435	-402.58	-374.794	-336.606	-292.384	-254.111	-213.258	-165.777	-112.421	-62.1803	0.30832	71.6534	154.441	248.507	357.694	477.097	617.034	765.038	920.712	1067.47	1233.36
	134.2	-434.825	-401.97	-374.794	-339.047	-291.468	-252.585	-212.953	-166.082	-114.252	-62.4855	0.30832	71.043	154.441	249.118	357.084	475.571	615.508	764.733	918.576	1067.16	1234.58
	134.3	-434.825	-401.36	-375.404	-340.268	-290.858	-251.364	-214.174	-166.997	-116.083	-62.4855	0.91867	71.6534	153.831	250.644	356.779	473.74	614.287	764.122	916.44	1066.86	1235.19
	134.4	-435.13	-400.749	-375.709	-340.878	-291.163	-251.059	-214.784	-167.302	-116.999	-62.4855	1.22385	71.9586	153.525	250.949	357.389	474.045	613.067	763.207	916.44	1067.47	1234.89
	134.5	-434.825	-399.529	-376.014	-340.268	-291.468	-251.975	-215.699	-168.218	-116.999	-60.9597	-0.60721	71.3482	153.22	250.644	358.305	474.655	613.372	761.986	917.05	1068.99	1232.75
	134.6	-432.384	-398.613	-376.014	-338.132	-292.078	-254.111	-214.784	-168.523	-116.694	-60.6545	-1.52273	71.043	152.61	250.033	360.441	475.876	614.593	761.071	918.271	1070.21	1229.4
	134.7	-430.553	-398.308	-374.488	-335.69	-292.384	-255.331	-214.784	-167.608	-116.083	-61.57	-1.82791	71.6534	152.915	248.813	361.356	477.097	614.287	761.071	918.271	1070.52	1229.7
	134.8	-429.942	-398.613	-372.657	-334.47	-292.994	-256.247	-215.394	-166.387	-115.778	-62.7907	-0.60721	71.9586	152.915	248.202	362.577	477.707	614.287	761.376	917.355	1070.82	1231.84
	134.9	-431.163	-400.139	-371.132	-333.859	-292.689	-256.247	-215.089	-164.861	-116.083	-62.7907	0.91867	72.2637	152.915	248.202	362.272	478.928	614.287	762.902	916.44	1070.21	1234.58
	135	-433.604	-402.886	-370.216	-332.638	-292.384	-256.247	-214.174	-164.251	-116.388	-62.4855	1.52902	72.5689	153.22	248.202	361.967	479.538	614.593	764.428	914.609	1068.08	1236.72
	135.1	-436.656	-405.632	-369.911	-331.723	-292.689	-255.942	-213.258	-165.166	-116.694	-62.4855	1.52902	73.1793	153.525	249.118	360.441	480.759	615.813	764.428	913.388	1064.42	1236.72
	135.2	-438.792	-406.853	-369.911	-332.333	-292.384	-256.247	-212.953	-165.471	-116.694	-63.0959	1.22385	72.8741	154.136	249.423	359.831	480.759	615.813	764.122	912.778	1061.97	1234.89
	135.3	-440.013	-406.853	-369.606	-334.775	-292.078	-256.552	-212.343	-166.997	-117.609	-63.401	0.91867	72.8741	155.051	248.813	358.61	479.843	614.593	764.733	913.998	1060.45	1233.97
	135.4	-440.013	-405.632	-369.3	-337.216	-292.384	-256.857	-212.648	-167.302	-117.304	-63.7062	0.6135	72.5689	154.441	248.202	358.305	479.233	613.372	765.038	915.524	1060.45	1235.5
	135.5	-438.792	-404.411	-371.132	-339.047	-292.384	-257.163	-212.953	-168.523	-117.304	-63.401	0.00315	72.2637	154.441	247.592	358	479.843	613.067	766.259	917.355	1061.36	1237.03
	135.6	-439.098	-403.496	-372.657	-339.963	-292.078	-257.468	-213.258	-167.302	-117.304	-62.7907	-0.30203	72.5689	155.051	248.202	358.61	481.369	612.151	769.005	917.355	1063.19	1237.64
	135.7	-438.487	-403.191	-372.963	-341.794	-291.163	-257.468	-212.648	-166.692	-116.694	-61.57	0.00315	72.5689	154.441	248.507	359.525	481.369	611.541	771.141	916.135	1063.81	1234.89
	135.8	-439.403	-403.496	-371.742	-344.235	-290.553	-258.078	-212.037	-166.082	-116.388	-61.57	0.00315	72.8741	152.915	248.813	360.746	482.285	610.93	772.972	915.524	1064.72	1230.62
	135.9	-440.013	-404.411	-371.132	-345.456	-290.247	-258.688	-211.122	-166.692	-115.473	-61.2648	0.00315	72.8741	151.694	249.118	359.525	482.59	612.456	773.583	915.524	1066.25	1228.48
	136	-440.318	-404.411	-370.826	-345.761	-289.637	-259.299	-210.512	-167.608	-115.473	-61.8752	0.30832	72.8741	152	249.118	358.915	483.2	614.593	773.888	915.829	1067.16	1229.4
	136.1	-439.708	-404.411	-371.437	-344.54	-288.416	-259.299	-210.512	-168.828	-115.168	-60.9597	0.30832	72.5689	152.915	248.202	358.305	482.895	616.424	773.888	916.135	1067.16	1231.53
	136.2	-438.182	-405.327	-370.521	-343.32	-287.501	-258.994	-210.817	-169.133	-115.778	-60.3493	0.6135	72.2637	153.525	247.592	357.694	482.59	617.034	772.667	916.44	1066.86	1232.14
	136.3	-436.961	-405.632	-368.69	-341.183	-287.196	-258.078	-210.512	-169.133	-115.473	-60.0441	0.6135	71.3482	153.831	247.592	357.389	482.59	616.424	770.226	917.966	1065.94	1231.53
	136.4	-436.961	-404.411	-366.249	-339.352	-288.111	-257.468	-210.512	-168.218	-114.252	-59.739	0.30832	70.7379	153.22	247.287	358	481.369	615.813	768.7	919.797	1064.42	1231.53
	136.5	-437.572	-404.717	-364.723	-338.132	-288.416	-257.163	-210.206	-167.913	-112.726	-60.0441	0.30832	70.7379	152.61	246.371	358.305	480.759	614.898	768.09	922.543	1061.67	1232.75
	136.6	-437.572	-404.717	-364.723	-338.437	-287.501	-256.247	-210.206	-167.302	-112.421	-60.0441	0.91867	71.3482	152.305	246.066	358.305	480.759	613.372	766.869	923.459	1060.75	1233.36
	136.7	-436.656	-405.632	-365.028	-338.742	-286.28	-255.026	-210.512	-166.997	-113.642	-60.3493	0.91867	71.3482	151.084	245.761	357.084	481.369	612.151	766.259	922.848	1061.97	1234.28
	136.8	-436.961	-407.158	-366.249	-338.437	-286.28	-254.416	-212.343	-166.082	-114.557	-60.9597	1.22385	71.6534	150.779	245.456	356.474	482.895	612.456	765.953	921.017	1064.72	1235.19
	136.9	-437.877	-407.463	-365.944	-336.911	-286.585	-254.111	-212.343	-164.251	-114.557	-60.3493	1.22385	71.3482	150.779	244.845	356.474	484.116	613.067	765.038	919.797	1067.47	1235.8
	137	-438.182	-406.853	-364.418	-335.69	-288.416	-255.331	-211.427	-163.03	-114.862	-60.3493	0.6135	72.2637	151.389	243.93	356.474	485.336	614.287	764.428	919.186	1069.91	1235.5
	137.1	-438.182	-405.022	-362.281	-334.47	-290.858	-254.416	-209.596	-162.725	-114.557	-59.739	0.00315	72.2637	151.694	243.014	357.389	485.947	614.287	761.986	918.881	1070.52	1234.58
	137.2	-438.182	-404.106	-359.84	-334.775	-291.773	-254.721	-208.68	-163.335	-115.778	-60.3493	0.00315	72.8741	151.694	241.794	357.694	486.252	614.593	759.85	918.271	1071.43	1233.06
	137.3	-439.403	-403.801	-358.009	-334.775	-292.078	-255.637	-208.986	-164.556	-116.694	-61.2648	0.6135	73.1793	152.61	241.488	358	486.557	613.677	759.24	917.355	1072.35	1231.84
	137.4	-441.539	-402.886	-358.314	-335.385	-292.078	-255.942	-209.596	-166.387	-116.694	-62.4855	1.22385	72.5689	153.525	241.794	358	485.642	613.372	758.324	915.524	1072.96	1232.45
	137.5	-443.675	-402.58	-359.535	-335.995	-291.773	-256.552	-209.901	-166.387	-116.083	-62.1803	1.52902	71.9586	153.525	242.099	358	483.505	613.067	758.019	915.219	1072.35	1233.67
	137.6	-443.98	-402.886	-362.587	-337.216	-289.942	-257.468	-210.206	-165.777	-115.473	-61.8752	1.22385	71.6534	153.22	243.014	357.084	481.98	613.067	758.019	916.135	1071.74	1235.19
	137.7	-442.76	-403.801	-367.164	-338.437	-289.332	-258.688	-208.986	-164.861	-114.862	-61.57	0.6135	71.6534	153.22	243.319	355.863	480.454	612.762	758.934	916.745	1070.52	1234.89
	137.8	-443.37	-404.106	-371.437	-339.047	-288.721	-258.383	-208.375	-164.251	-113.947	-61.57	0.00315	71.6534	153.22	243.319	355.558	479.233	611.541	758.934	915.524	1069.91	1232.75
	137.9	-443.065	-404.106	-374.794	-339.658	-288.111	-257.773	-208.07	-163.335	-114.557	-60.9597	0.30832	71.3482	154.441	242.709	356.779	478.623	610.625	759.24	914.609	1069.6	1230.92
	138	-442.455	-402.886	-376.625	-339.352	-287.501	-256.247	-207.155	-163.03	-114.862	-61.57	0.30832	71.043	154.441	243.93	357.694	478.317	608.489	758.934	913.998	1069.6	1231.84
	138.1	-440.623	-402.275	-376.319	-338.132	-286.28	-254.416	-207.155	-161.504	-114.557	-62.1803	0.00315	70.7379	155.051	243.93	358	478.623	607.879	758.324	913.998	1070.52	1232.75
	138.2	-438.792	-401.054	-374.183	-335.08	-286.28	-253.195	-208.07	-161.809	-112.726	-62.1803	0.00315	70.7379	155.662	244.235	358.61	479.233	607.268	758.934	913.693	1072.35	1233.97
	138.3	-437.267	-398.918	-371.132	-332.638	-287.196	-252.585	-208.375	-162.42	-111.506	-62.1803	0.6135	71.3482	155.662	244.845	358.305	479.843	607.268	759.85	913.083	1073.88	1233.97
	138.4	-435.435	-396.477	-368.385	-330.197	-288.111	-253.195	-208.07	-163.64	-110.285	-62.7907	0.91867	71.043	154.746	245.456	358	479.843	608.184	760.46	911.862	1073.57	1232.75
	138.5	-434.215	-394.341	-366.249	-328.366	-289.332	-254.111	-208.07	-163.64	-110.285	-62.7907	0.00315	71.6534	154.746	244.54	357.389	479.843	608.184	760.155	911.862	1072.66	1231.84
	138.6	-433.299	-392.51	-365.333	-327.45	-291.163	-255.026	-207.765	-163.335	-111.2	-62.4855	-0.91238	71.9586	154.746	244.235	357.694	478.012	608.794	759.24	913.388	1071.43	1231.84
	138.7	-432.689	-392.815	-365.944	-328.671	-292.384	-255.331	-208.375	-162.42	-112.116	-62.4855	0.00315	72.2637	154.746	243.319	358.305	477.402	609.405	759.24	914.609	1070.52	1232.14
	138.8	-432.994	-394.951	-366.859	-331.113	-292.689	-255.026	-208.986	-161.809	-113.642	-62.7907	0.6135	71.6534	153.831	243.93	358	477.402	609.099	759.545	914.914	1070.21	1231.84
	138.9	-433.604	-396.782	-369.3	-334.775	-291.468	-253.806	-209.901	-161.199	-114.862	-62.1803	1.22385	71.6534	153.831	243.625	357.084	478.317	607.879	760.155	914.914	1070.21	1232.45
	139	-433.299	-397.392	-371.437	-336.911	-289.942	-253.5	-210.206	-161.504	-114.557	-61.57	0.91867	71.6534	154.136	243.625	356.168	478.928	606.658	760.765	915.829	1069.6	1233.36
	139.1	-432.994	-398.308	-372.047	-336.606	-289.332	-254.111	-210.206	-161.199	-114.252	-61.57	0.6135	71.3482	154.136	243.319	356.779	478.623	606.353	760.765	914.609	1069.3	1235.19
	139.2	-433.604	-399.529	-371.437	-336.301	-289.027	-255.026	-210.512	-160.589	-114.862	-61.8752	0.6135	71.9586	154.746	242.709	357.694	478.012	607.268	760.155	913.693	1068.08	1236.72
	139.3	-434.52	-400.749	-371.742	-335.385	-289.332	-255.637	-210.206	-160.589	-115.473	-62.7907	0.91867	71.9586	155.051	242.099	358.305	479.233	608.489	759.545	914.303	1065.94	1237.94
	139.4	-435.13	-403.801	-372.047	-335.69	-289.637	-255.637	-209.596	-161.809	-115.778	-63.0959	0.6135	71.9586	155.356	242.709	359.22	479.843	610.32	758.019	917.05	1063.81	1237.03
	139.5	-435.435	-405.937	-371.132	-335.995	-290.858	-254.721	-208.68	-162.725	-116.083	-62.7907	0.00315	72.2637	154.136	243.014	359.525	480.759	612.151	754.662	919.491	1061.06	1235.5
	139.6	-434.52	-406.242	-369.606	-336.301	-290.858	-253.806	-208.68	-164.251	-116.388	-62.1803	-0.60721	71.9586	152.915	243.014	359.831	481.064	612.762	751.915	919.797	1059.23	1236.72
	139.7	-434.215	-406.242	-367.469	-336.911	-290.858	-253.806	-208.68	-166.387	-116.999	-62.7907	-0.30203	72.2637	152.61	242.709	358.61	480.759	611.846	751.61	919.797	1057.4	1240.08
	139.8	-434.215	-406.242	-365.333	-335.385	-291.163	-255.331	-208.986	-167.913	-116.694	-63.401	-0.30203	72.8741	153.22	241.794	358	479.538	610.93	751.915	919.186	1057.09	1243.43
	139.9	-434.215	-405.937	-363.807	-332.944	-291.468	-257.773	-209.596	-168.218	-115.778	-63.0959	-0.60721	72.8741	153.525	241.488	358.61	479.233	610.625	753.136	917.355	1058.01	1244.35
	140	-432.994	-403.801	-364.418	-331.723	-291.773	-259.909	-209.596	-166.997	-115.778	-63.7062	-0.60721	72.8741	152.61	240.573	358	479.233	610.93	754.662	915.829	1060.75	1243.13
	140.1	-431.163	-400.749	-365.333	-329.587	-291.468	-260.519	-209.291	-165.777	-114.862	-63.7062	0.30832	72.8741	152.305	239.352	357.389	478.623	611.541	756.798	915.219	1063.81	1241.3
	140.2	-429.942	-398.003	-365.638	-328.061	-290.858	-259.909	-209.901	-164.251	-114.557	-63.0959	0.30832	72.5689	152.305	239.352	356.779	477.707	611.846	758.629	916.135	1065.94	1239.47
	140.3	-429.637	-396.172	-365.638	-327.145	-290.858	-258.994	-210.512	-163.945	-114.557	-62.4855	0.6135	72.2637	152.915	240.268	357.084	477.402	611.846	759.85	917.05	1067.16	1238.25
	140.4	-429.637	-394.646	-365.333	-328.061	-290.247	-258.383	-211.427	-164.556	-114.252	-61.57	0.30832	71.9586	153.525	241.488	357.389	476.486	611.846	759.85	917.966	1067.16	1237.33
	140.5	-429.332	-393.12	-365.028	-329.587	-290.247	-257.773	-211.732	-163.64	-114.252	-61.2648	0.00315	71.9586	153.22	241.183	358	476.181	611.846	759.24	918.881	1065.94	1236.72
	140.6	-429.942	-391.594	-364.723	-331.418	-289.332	-258.383	-212.037	-163.64	-114.862	-60.9597	0.00315	72.5689	152.61	240.268	358.61	476.181	612.456	759.24	919.186	1066.86	1235.5
	140.7	-432.079	-390.678	-365.333	-332.944	-288.111	-259.299	-212.343	-164.556	-116.083	-60.3493	-0.60721	72.8741	152	239.963	358.61	477.402	613.067	759.24	919.186	1067.47	1234.28
	140.8	-434.825	-390.068	-365.944	-334.775	-286.89	-259.909	-211.427	-165.777	-116.694	-59.739	-0.30203	72.2637	152	239.657	358.61	478.317	613.372	758.629	918.576	1067.77	1233.67
	140.9	-436.656	-392.204	-367.775	-335.995	-286.89	-258.994	-209.596	-166.082	-116.694	-60.3493	-0.91238	72.8741	152	240.573	358	478.012	613.677	758.019	918.271	1068.08	1233.97
	141	-437.267	-394.341	-369.3	-338.437	-288.416	-257.773	-208.07	-166.082	-116.083	-60.0441	0.00315	73.1793	151.694	241.794	358.305	478.012	611.846	757.714	918.271	1068.08	1234.58
	141.1	-436.961	-397.698	-370.521	-340.573	-290.553	-257.163	-207.46	-165.471	-115.778	-60.0441	0.30832	72.8741	152	242.404	359.525	477.097	610.32	757.409	917.66	1069.3	1234.28
	141.2	-436.351	-400.139	-370.216	-341.183	-290.553	-256.247	-207.765	-164.861	-116.388	-60.6545	0.6135	71.6534	152.915	242.099	360.136	475.266	609.405	757.409	917.966	1070.21	1233.97
	141.3	-436.351	-401.665	-369.911	-340.268	-290.247	-254.721	-206.849	-164.861	-118.219	-61.57	0.30832	71.043	153.22	242.099	361.356	474.655	610.015	757.409	919.491	1070.52	1233.67
	141.4	-436.656	-402.275	-368.995	-339.352	-290.858	-252.585	-206.849	-164.861	-119.135	-61.8752	-0.30203	71.6534	152.61	242.404	361.356	475.571	611.541	758.324	920.407	1069.91	1233.67
	141.5	-437.267	-402.58	-369.3	-338.742	-291.773	-252.585	-208.07	-164.556	-119.745	-61.57	-0.60721	72.5689	151.694	243.319	361.051	477.402	613.372	760.155	921.017	1069.91	1233.36
	141.6	-437.267	-404.106	-371.742	-339.658	-292.689	-253.806	-208.986	-164.556	-119.44	-61.2648	-0.91238	72.2637	152	243.319	359.831	479.233	614.898	762.291	921.628	1069.3	1232.14
	141.7	-436.351	-404.717	-373.268	-339.352	-292.689	-255.331	-210.206	-164.861	-119.44	-63.0959	-0.91238	72.2637	152.305	243.319	358	481.064	614.898	763.817	921.933	1067.77	1230.31
	141.8	-435.741	-404.411	-373.268	-337.826	-291.468	-256.247	-211.732	-164.556	-118.83	-63.7062	-0.91238	71.9586	152.915	242.404	357.084	480.759	613.982	765.038	921.628	1066.55	1229.7
	141.9	-436.656	-402.886	-372.047	-335.995	-290.247	-257.163	-212.648	-164.251	-118.525	-63.401	-0.60721	71.3482	153.831	242.099	357.084	479.538	613.372	765.038	922.238	1066.25	1230.31
	142	-437.877	-401.36	-370.216	-334.775	-289.942	-258.383	-212.953	-163.03	-117.914	-62.4855	0.00315	71.043	154.441	242.404	357.694	478.928	612.151	764.122	923.764	1067.77	1232.14
	142.1	-438.182	-400.444	-370.216	-332.333	-290.553	-258.383	-212.037	-163.03	-118.219	-61.8752	0.91867	70.7379	154.441	243.319	358.61	479.233	611.236	762.596	924.679	1069.3	1233.67
	142.2	-436.961	-400.444	-371.742	-330.807	-292.384	-257.468	-211.427	-163.03	-118.83	-62.4855	1.22385	71.043	155.356	244.235	359.525	479.538	611.236	760.46	924.069	1069.3	1235.19
	142.3	-435.741	-400.444	-374.794	-330.197	-293.909	-256.552	-210.512	-162.725	-118.525	-62.7907	0.6135	71.6534	154.746	244.54	360.746	480.148	612.151	758.629	922.238	1066.86	1236.72
	142.4	-434.215	-398.918	-377.54	-330.807	-293.909	-255.026	-209.901	-163.03	-117.914	-62.1803	0.00315	71.043	154.136	244.845	360.136	479.843	613.677	756.188	920.407	1064.42	1239.47
	142.5	-432.689	-398.003	-379.371	-332.638	-292.078	-254.416	-209.901	-163.64	-117.304	-61.57	-0.91238	71.043	153.525	244.235	360.441	479.843	614.898	754.967	918.271	1063.5	1240.99
	142.6	-432.079	-398.308	-380.287	-334.47	-290.553	-254.111	-209.901	-163.945	-116.694	-60.6545	-0.60721	70.4327	153.525	243.93	361.051	479.843	615.508	755.272	916.745	1063.81	1240.99
	142.7	-432.994	-398.918	-380.287	-336.301	-288.416	-253.806	-209.901	-163.945	-116.388	-61.2648	-0.91238	70.7379	153.525	244.235	362.272	480.454	616.118	756.798	916.745	1065.33	1239.77
	142.8	-433.604	-399.529	-378.151	-337.826	-286.585	-254.111	-209.291	-163.03	-116.694	-61.57	-0.60721	71.043	153.525	244.845	363.188	480.454	615.508	758.629	917.355	1065.94	1239.77
	142.9	-433.299	-398.308	-375.099	-338.132	-285.059	-253.195	-208.68	-162.114	-116.388	-62.1803	-0.91238	71.3482	153.525	245.151	363.798	479.843	614.593	758.934	918.271	1065.64	1240.99
	143	-432.994	-397.698	-372.657	-339.047	-284.449	-252.585	-207.46	-160.283	-115.168	-62.4855	-1.21756	71.9586	153.831	244.845	364.103	479.843	612.762	758.629	918.271	1065.03	1241.6
	143.1	-432.079	-398.613	-371.132	-339.047	-285.67	-253.195	-206.849	-159.368	-113.947	-62.1803	-0.91238	72.2637	153.831	245.151	364.103	479.538	611.236	758.324	918.271	1063.5	1241.3
	143.2	-432.384	-400.444	-371.437	-338.437	-287.806	-254.111	-207.155	-159.368	-113.642	-62.7907	0.00315	71.6534	154.441	245.456	363.493	479.233	609.71	758.629	919.186	1061.67	1240.38
	143.3	-433.604	-401.97	-374.183	-336.911	-290.553	-254.111	-208.07	-160.283	-114.557	-62.7907	0.30832	72.5689	154.441	245.761	362.272	479.233	608.489	758.629	921.323	1060.14	1237.64
	143.4	-436.351	-404.106	-376.625	-332.028	-292.384	-252.89	-208.375	-160.283	-115.473	-63.7062	0.30832	73.1793	154.136	246.066	361.356	479.233	608.489	759.85	924.374	1059.84	1236.11
	143.5	-440.318	-405.327	-377.845	-327.756	-292.689	-252.89	-208.986	-161.809	-116.388	-64.3166	0.6135	73.1793	153.831	246.371	360.441	478.928	609.71	761.071	927.121	1061.06	1233.67
	143.6	-442.455	-406.242	-376.319	-324.704	-292.384	-251.975	-209.596	-162.725	-117.609	-64.0114	0.6135	71.9586	153.22	245.761	360.746	479.538	610.93	762.291	928.342	1062.89	1232.14
	143.7	-443.98	-406.853	-373.573	-322.568	-292.689	-251.669	-209.291	-162.725	-118.83	-62.7907	0.00315	71.3482	153.22	244.54	361.662	479.233	611.846	762.596	927.121	1063.5	1231.23
	143.8	-444.286	-405.632	-371.437	-321.347	-293.299	-251.669	-208.68	-163.335	-118.219	-62.1803	0.00315	71.3482	152	243.625	362.272	479.843	612.456	762.902	924.985	1061.67	1230.62
	143.9	-443.675	-402.58	-368.69	-321.347	-294.52	-251.669	-208.986	-163.64	-117.609	-62.4855	0.91867	71.6534	152	243.319	362.272	479.538	613.067	761.986	924.985	1058.01	1231.84
	144	-442.149	-400.139	-368.08	-322.873	-294.215	-251.364	-209.291	-163.64	-117.914	-62.7907	2.13938	71.3482	152	243.014	361.662	478.623	613.982	762.291	925.9	1056.18	1233.67
	144.1	-440.013	-400.139	-368.69	-325.619	-293.604	-251.669	-210.206	-162.42	-117.609	-62.7907	1.8342	71.6534	153.22	243.319	361.662	477.707	613.982	762.291	927.731	1056.18	1234.58
	144.2	-437.572	-399.834	-370.521	-328.061	-293.299	-252.585	-210.817	-162.725	-118.219	-62.7907	1.52902	71.6534	153.22	243.014	361.051	476.792	613.677	762.596	928.342	1057.7	1235.19
	144.3	-435.741	-399.529	-372.047	-330.502	-292.689	-254.416	-210.817	-163.64	-118.525	-62.4855	0.91867	72.5689	153.525	242.404	361.051	476.792	613.372	761.071	927.121	1058.62	1237.03
	144.4	-435.741	-398.613	-375.099	-331.723	-292.078	-256.247	-212.037	-163.945	-117.914	-62.1803	1.22385	72.8741	153.831	241.794	361.051	477.707	613.677	759.85	925.595	1059.23	1239.16
	144.5	-436.961	-400.444	-376.319	-331.723	-291.163	-256.552	-213.258	-164.251	-117.609	-61.8752	1.52902	72.5689	154.746	241.794	360.136	479.233	613.677	758.629	923.764	1059.23	1240.69
	144.6	-437.877	-402.58	-374.488	-329.892	-291.468	-255.026	-213.563	-164.861	-117.914	-61.57	0.6135	72.2637	154.441	242.099	360.746	480.759	613.982	758.934	921.933	1060.14	1240.99
	144.7	-437.877	-403.191	-370.826	-326.535	-291.773	-252.28	-213.563	-166.387	-119.44	-60.3493	-0.60721	72.8741	154.441	242.709	361.662	481.064	613.372	760.155	919.797	1060.75	1239.77
	144.8	-436.656	-403.191	-366.554	-323.788	-291.773	-250.754	-212.953	-166.692	-120.356	-60.3493	-0.91238	72.8741	154.441	244.235	361.967	480.148	613.372	761.376	919.186	1061.06	1238.25
	144.9	-436.351	-405.022	-364.418	-322.873	-290.553	-251.059	-212.037	-166.387	-118.83	-59.739	-1.21756	71.9586	155.051	246.066	361.967	479.843	613.067	761.986	920.712	1061.36	1238.25
	145	-437.572	-407.158	-364.112	-324.399	-288.721	-251.975	-212.343	-164.556	-116.694	-59.739	-1.21756	71.3482	155.356	247.287	361.662	479.538	612.456	762.902	921.628	1061.97	1239.47
	145.1	-439.708	-407.463	-364.723	-328.061	-287.806	-252.585	-212.037	-163.945	-115.473	-58.8234	-0.30203	71.3482	155.662	247.897	361.356	478.623	612.762	764.122	921.933	1062.58	1240.38
	145.2	-442.455	-407.463	-364.418	-331.418	-288.111	-251.669	-212.037	-163.64	-115.168	-58.8234	0.00315	71.9586	156.577	246.371	361.051	477.707	612.151	764.428	921.933	1064.11	1238.55
	145.3	-444.286	-407.158	-363.807	-333.859	-289.942	-250.754	-211.122	-163.64	-115.473	-59.4338	0.30832	71.6534	156.882	245.761	360.746	477.402	611.846	763.207	921.323	1065.03	1235.5
	145.4	-445.811	-407.463	-364.723	-334.47	-291.773	-249.228	-210.817	-163.335	-116.083	-60.9597	0.30832	71.043	156.882	245.761	360.136	477.707	610.93	762.291	920.712	1067.16	1233.67
	145.5	-446.727	-407.463	-367.775	-334.47	-292.994	-248.007	-210.817	-162.725	-117.304	-61.57	0.00315	71.3482	156.882	245.456	359.22	478.012	609.405	762.596	921.933	1068.69	1233.97
	145.6	-446.117	-406.853	-370.521	-335.69	-293.299	-248.923	-211.732	-161.809	-118.525	-62.1803	0.00315	70.7379	156.577	246.676	358.915	478.623	609.405	764.122	923.764	1068.99	1234.89
	145.7	-443.98	-405.022	-371.437	-336.911	-294.215	-250.754	-212.037	-160.894	-118.83	-61.8752	0.00315	71.043	156.577	246.982	358	479.233	610.625	766.259	924.985	1067.16	1234.58
	145.8	-440.623	-403.191	-371.742	-337.826	-294.825	-252.89	-211.732	-160.589	-119.135	-62.4855	0.6135	71.3482	156.272	246.982	358	479.538	610.015	767.174	926.205	1063.81	1232.75
	145.9	-438.487	-402.275	-372.352	-337.521	-295.435	-254.111	-209.901	-161.504	-119.135	-62.7907	0.91867	70.4327	156.272	246.676	358.61	479.843	609.71	766.564	927.121	1060.75	1231.23
	146	-437.877	-403.191	-372.963	-337.216	-297.572	-254.111	-207.765	-161.809	-118.219	-62.7907	0.6135	69.8223	156.882	246.982	360.441	479.538	610.015	766.259	928.036	1058.62	1230.31
	146.1	-437.267	-405.022	-374.183	-335.69	-299.708	-254.721	-206.544	-162.42	-119.135	-62.4855	0.30832	69.5172	157.798	247.897	360.441	478.928	611.236	766.564	928.952	1058.62	1229.7
	146.2	-436.351	-405.937	-374.794	-333.554	-300.928	-255.026	-206.849	-162.114	-119.745	-62.1803	0.30832	69.8223	157.798	247.897	360.746	478.317	612.151	766.259	930.173	1059.84	1228.79
	146.3	-435.435	-407.158	-374.794	-332.028	-300.623	-255.331	-207.46	-162.725	-119.135	-60.9597	0.00315	70.4327	157.493	247.592	360.746	478.012	612.151	767.174	929.562	1062.89	1227.56
	146.4	-434.52	-407.463	-375.099	-332.028	-298.487	-256.247	-207.765	-163.64	-118.525	-61.2648	-0.91238	71.3482	157.188	246.982	360.746	477.707	610.93	767.784	928.647	1065.33	1226.65
	146.5	-433.604	-408.074	-373.878	-332.333	-296.046	-256.247	-208.07	-164.251	-117.304	-61.2648	-1.21756	71.043	157.493	246.066	359.525	477.707	611.236	768.395	926.816	1066.55	1227.26
	146.6	-433.299	-406.242	-373.573	-332.028	-294.52	-256.247	-208.68	-163.64	-116.694	-62.4855	-0.91238	71.3482	156.577	246.371	358.915	477.402	612.456	768.7	924.679	1067.77	1230.31
	146.7	-432.689	-404.106	-373.268	-331.113	-293.604	-255.331	-209.596	-163.64	-115.473	-62.4855	0.00315	71.043	155.662	245.761	358.915	477.707	614.287	769.616	923.459	1068.99	1232.75
	146.8	-432.689	-401.97	-373.573	-330.502	-292.689	-256.552	-210.206	-163.335	-114.862	-62.7907	0.30832	70.7379	154.746	244.54	358.915	476.486	616.118	769.005	922.543	1070.52	1232.75
	146.9	-432.384	-401.36	-373.878	-330.502	-292.384	-256.857	-210.817	-162.725	-115.473	-62.4855	0.6135	69.8223	155.051	243.625	358.915	476.486	616.729	769.31	923.459	1070.82	1232.75
	147	-430.553	-401.665	-373.268	-330.807	-292.384	-256.247	-210.817	-162.725	-116.694	-62.7907	0.00315	70.1275	155.051	243.625	358.61	476.486	615.813	769.616	924.374	1070.52	1233.06
	147.1	-426.585	-404.106	-372.047	-331.113	-291.773	-255.026	-209.291	-163.03	-117.304	-62.7907	-0.60721	70.4327	155.051	243.625	358.915	476.792	614.593	769.616	925.9	1069.91	1235.5
	147.2	-423.534	-406.242	-370.521	-331.418	-292.078	-254.111	-208.375	-164.861	-116.694	-62.4855	-1.21756	70.7379	155.356	244.845	359.525	476.486	614.593	769.005	926.51	1070.21	1236.72
	147.3	-422.008	-407.463	-368.08	-332.028	-293.299	-253.195	-208.375	-166.082	-116.083	-62.1803	-1.21756	70.1275	155.662	245.151	360.746	476.792	616.424	768.395	927.121	1071.74	1236.11
	147.4	-423.839	-407.768	-365.333	-330.502	-294.215	-252.89	-208.986	-166.997	-115.168	-61.57	-1.82791	69.5172	155.356	244.54	361.356	478.012	618.255	768.09	926.205	1073.27	1235.5
	147.5	-425.06	-407.463	-363.807	-330.502	-294.825	-251.975	-208.986	-166.082	-114.557	-62.1803	-1.52273	69.5172	155.356	243.625	360.746	479.538	618.865	767.784	925.9	1075.1	1234.89
	147.6	-427.806	-406.548	-361.976	-331.723	-294.52	-252.585	-208.986	-165.166	-115.778	-61.8752	-0.60721	70.7379	156.577	243.319	360.136	479.538	618.56	767.479	926.51	1078.15	1234.58
	147.7	-430.248	-406.548	-360.756	-334.164	-294.215	-252.89	-207.765	-163.945	-116.999	-62.4855	0.00315	71.3482	156.882	243.93	359.831	480.454	618.865	767.479	926.816	1079.67	1233.97
	147.8	-431.773	-407.463	-358.924	-335.385	-292.994	-253.5	-206.544	-163.03	-117.609	-62.7907	0.30832	70.4327	155.967	244.54	359.831	481.064	619.17	767.784	928.036	1080.59	1233.67
	147.9	-432.384	-408.379	-358.924	-336.606	-292.689	-253.806	-205.629	-162.114	-116.694	-63.0959	0.6135	70.4327	155.662	244.235	360.441	481.064	619.781	769.31	929.257	1080.89	1233.06
	148	-432.384	-408.684	-361.366	-335.385	-293.604	-254.111	-205.629	-161.504	-116.083	-63.401	0.30832	70.7379	155.662	243.319	360.746	480.454	620.391	769.921	930.783	1079.67	1233.36
	148.1	-434.215	-407.463	-365.944	-334.775	-295.13	-254.111	-205.629	-160.894	-115.473	-64.0114	0.30832	70.7379	155.662	242.709	361.356	480.759	619.17	770.226	931.088	1076.93	1234.28
	148.2	-436.656	-405.937	-368.385	-334.47	-297.266	-254.721	-205.629	-160.894	-115.473	-64.6218	0.6135	71.3482	154.441	242.709	361.356	480.148	617.95	769.616	931.393	1074.18	1234.89
	148.3	-437.572	-403.496	-370.216	-335.08	-299.403	-255.026	-205.934	-161.504	-116.388	-64.6218	0.91867	71.3482	153.525	243.319	361.356	479.233	617.034	770.226	931.393	1070.52	1236.41
	148.4	-435.435	-404.106	-370.826	-333.859	-299.403	-255.026	-205.629	-162.114	-116.999	-64.0114	0.6135	71.043	152.915	242.709	361.662	478.317	617.95	771.447	931.393	1068.08	1237.94
	148.5	-431.773	-406.853	-369.606	-332.638	-299.097	-255.637	-205.934	-163.03	-116.694	-63.401	0.6135	71.6534	153.22	241.488	361.662	478.012	619.475	773.278	931.088	1067.16	1239.47
	148.6	-429.027	-409.905	-368.08	-331.113	-298.792	-256.247	-205.934	-163.335	-116.083	-62.1803	1.22385	70.7379	153.831	241.183	361.662	477.707	620.086	774.804	930.783	1066.25	1241.3
	148.7	-427.806	-412.041	-367.469	-329.892	-298.487	-256.247	-205.324	-163.335	-115.473	-62.1803	1.52902	70.1275	154.136	241.794	361.356	478.012	620.086	775.719	930.478	1066.25	1241.91
	148.8	-428.722	-412.956	-367.775	-328.061	-297.266	-255.942	-204.408	-163.945	-115.168	-63.401	1.22385	70.7379	153.831	241.488	361.356	478.623	620.391	774.804	930.783	1065.94	1241.3
	148.9	-430.248	-413.872	-367.164	-327.145	-295.741	-255.637	-203.798	-163.945	-116.388	-64.0114	1.52902	71.043	153.525	241.183	361.051	479.538	619.475	772.972	929.867	1066.25	1239.77
	149	-432.079	-414.177	-365.944	-326.535	-293.909	-255.637	-204.408	-164.556	-117.304	-64.3166	1.22385	70.7379	152	241.488	361.967	480.148	619.17	770.531	927.731	1068.08	1236.72
	149.1	-432.079	-413.262	-365.028	-327.145	-292.078	-256.247	-205.629	-165.777	-117.914	-64.3166	0.91867	69.8223	152	241.488	362.272	480.454	619.17	768.7	925.9	1070.82	1233.06
	149.2	-431.163	-411.736	-362.892	-327.756	-289.637	-257.773	-206.849	-167.302	-116.388	-64.6218	0.30832	70.1275	152.61	242.404	362.577	480.454	619.17	768.395	925.29	1072.35	1231.53
	149.3	-429.942	-408.989	-361.366	-328.671	-289.637	-258.688	-207.155	-167.913	-116.083	-64.9269	0.00315	70.7379	152.915	243.625	361.662	480.454	619.17	768.09	924.679	1070.82	1230.92
	149.4	-429.637	-408.074	-360.45	-329.587	-289.942	-260.214	-207.46	-168.523	-115.778	-65.8425	-0.30203	71.043	153.22	244.235	361.967	481.369	620.086	768.395	922.848	1068.38	1231.23
	149.5	-430.858	-408.074	-360.756	-330.807	-291.773	-261.435	-207.765	-167.913	-114.557	-66.1476	0.30832	71.6534	153.22	244.235	362.577	482.285	621.306	768.395	921.628	1065.94	1230.62
	149.6	-432.689	-409.294	-361.366	-332.333	-292.994	-262.045	-208.68	-167.302	-113.947	-65.8425	0.91867	72.2637	154.136	244.54	362.272	481.98	621.612	766.869	921.017	1065.33	1228.79
	149.7	-433.604	-410.21	-363.807	-333.554	-293.909	-260.519	-208.986	-166.692	-114.252	-65.2321	1.22385	72.2637	154.136	245.151	361.967	480.759	621.001	765.953	922.238	1066.55	1228.79
	149.8	-435.435	-409.599	-367.469	-333.554	-293.909	-258.383	-208.07	-166.692	-115.168	-64.3166	0.6135	72.5689	154.136	245.456	361.662	479.843	621.001	765.953	922.848	1069.3	1229.7
	149.9	-435.741	-407.768	-370.216	-332.028	-293.604	-256.857	-208.375	-167.608	-115.778	-63.7062	-0.30203	71.9586	153.831	244.54	361.051	480.454	620.696	766.564	922.543	1071.43	1230.31
	150	-434.52	-405.937	-370.521	-330.197	-293.299	-256.247	-209.291	-167.608	-115.473	-62.7907	-0.60721	71.043	153.525	244.235	359.22	481.064	620.391	767.784	921.017	1072.96	1230.01
	150.1	-432.384	-405.327	-368.995	-328.671	-292.994	-256.247	-210.512	-167.608	-116.083	-63.0959	0.00315	70.4327	153.525	243.93	358.305	481.369	621.001	768.395	920.102	1072.66	1230.01
	150.2	-430.553	-405.327	-367.164	-327.756	-293.299	-256.552	-211.122	-166.387	-114.862	-62.7907	0.6135	69.8223	153.22	243.93	358	481.064	622.222	767.784	918.576	1070.82	1230.31
	150.3	-428.722	-404.411	-366.249	-327.145	-294.825	-256.552	-212.037	-165.777	-115.473	-62.4855	0.6135	70.7379	152.305	243.625	357.389	480.148	622.527	766.564	917.355	1067.77	1231.23
	150.4	-426.585	-402.275	-367.164	-326.84	-295.435	-256.247	-211.732	-165.166	-116.388	-63.0959	0.30832	71.043	151.694	243.319	357.389	478.317	622.222	764.733	916.44	1066.25	1231.84
	150.5	-424.754	-400.444	-367.775	-327.45	-295.741	-255.026	-210.817	-164.556	-116.083	-64.3166	0.00315	71.9586	151.084	242.709	357.389	477.402	620.696	764.428	916.745	1067.47	1232.14
	150.6	-423.839	-398.308	-368.995	-329.587	-296.046	-253.5	-209.596	-164.556	-115.473	-65.2321	0.30832	71.6534	152	241.794	357.084	477.402	619.17	764.428	917.966	1070.52	1232.45
	150.7	-424.449	-397.087	-368.08	-332.333	-295.741	-253.195	-208.375	-164.556	-114.557	-64.0114	0.91867	71.043	151.694	241.183	357.389	478.317	618.56	764.428	919.797	1071.13	1233.67
	150.8	-427.196	-397.392	-366.859	-334.47	-294.52	-253.5	-208.375	-164.556	-113.947	-63.401	0.30832	70.1275	150.779	241.183	358.305	478.623	618.255	763.512	921.933	1069.91	1234.89
	150.9	-429.942	-397.698	-367.775	-334.775	-293.299	-252.585	-208.986	-163.945	-114.557	-63.0959	0.91867	70.1275	149.863	242.404	358	477.707	618.56	761.986	922.238	1068.38	1234.58
	151	-432.689	-397.698	-369.911	-335.385	-291.468	-251.059	-208.986	-163.03	-115.168	-61.8752	1.22385	70.1275	149.558	243.625	357.389	475.876	618.56	761.986	923.154	1068.38	1235.19
	151.1	-435.435	-397.698	-370.521	-336.911	-290.553	-249.228	-208.986	-162.42	-115.473	-61.8752	0.91867	70.4327	150.168	244.54	358.305	476.181	619.475	762.291	922.848	1069.6	1236.11
	151.2	-438.182	-398.613	-370.216	-338.742	-291.163	-249.228	-208.68	-161.809	-115.473	-62.4855	0.30832	70.7379	150.168	245.151	359.831	477.402	619.475	761.986	922.543	1071.43	1237.03
	151.3	-439.708	-399.834	-369.911	-340.268	-291.773	-249.838	-208.986	-161.809	-114.252	-62.1803	0.6135	71.3482	150.168	246.371	361.051	478.317	619.781	761.071	923.459	1073.27	1236.11
	151.4	-440.013	-401.054	-369.911	-339.963	-292.689	-251.669	-209.596	-161.199	-113.337	-61.2648	0.6135	72.2637	149.863	246.371	361.356	479.233	619.781	758.934	924.985	1073.88	1233.67
	151.5	-438.487	-401.97	-370.216	-339.047	-293.299	-253.806	-209.596	-160.894	-113.031	-60.9597	0.6135	71.9586	149.558	246.066	361.967	479.538	619.781	757.103	925.9	1074.49	1231.23
	151.6	-438.792	-403.496	-371.132	-337.521	-293.604	-254.721	-209.291	-160.283	-113.947	-61.8752	0.00315	71.6534	150.168	245.456	362.272	479.538	618.56	755.883	925.9	1074.79	1229.09
	151.7	-440.013	-405.632	-371.132	-336.911	-293.299	-255.026	-208.68	-160.283	-114.862	-62.4855	0.00315	71.6534	150.779	246.066	362.577	480.454	616.424	756.188	924.679	1074.18	1227.87
	151.8	-440.623	-406.548	-369.911	-337.521	-293.299	-255.637	-209.291	-160.589	-114.557	-62.4855	0.30832	71.3482	151.084	245.456	360.746	481.674	615.508	757.714	923.154	1073.27	1228.48
	151.9	-442.149	-406.548	-368.69	-337.826	-292.994	-254.721	-210.512	-160.589	-114.252	-62.4855	1.22385	71.6534	150.474	244.235	360.136	481.98	615.203	758.629	922.238	1072.66	1229.4
	152	-443.065	-406.242	-368.08	-338.437	-293.604	-253.806	-212.037	-160.283	-114.252	-62.4855	1.8342	71.6534	150.779	242.709	359.22	481.674	617.034	759.85	920.712	1072.96	1230.31
	152.1	-443.37	-405.937	-368.385	-339.352	-294.52	-253.5	-211.427	-161.199	-114.557	-61.8752	1.52902	71.6534	152.305	241.794	358.61	481.369	617.95	761.681	918.271	1074.18	1229.4
	152.2	-442.455	-405.632	-368.69	-339.352	-293.909	-253.5	-209.596	-161.809	-114.557	-60.0441	0.91867	70.7379	152.61	242.709	359.22	481.064	618.56	762.902	917.05	1075.71	1227.87
	152.3	-440.013	-405.327	-368.385	-339.658	-292.384	-253.806	-208.68	-162.42	-113.337	-59.4338	0.30832	71.043	152.915	243.93	359.831	480.759	618.865	765.343	916.135	1076.01	1225.43
	152.4	-437.572	-404.411	-367.775	-341.489	-291.773	-252.585	-207.155	-162.114	-113.031	-60.3493	-0.30203	72.2637	152.305	245.151	360.136	479.538	619.781	766.564	915.524	1075.1	1224.21
	152.5	-436.656	-403.801	-367.775	-343.014	-292.384	-252.28	-207.155	-163.03	-113.031	-60.6545	-0.60721	73.1793	151.694	245.456	360.136	479.233	620.086	766.564	915.829	1074.18	1224.82
	152.6	-436.351	-404.717	-368.69	-342.404	-294.52	-251.364	-207.155	-163.03	-113.947	-61.2648	-0.60721	72.2637	150.779	244.845	359.831	480.148	619.475	765.038	916.135	1074.49	1225.73
	152.7	-435.435	-407.463	-368.995	-341.489	-296.656	-250.143	-208.375	-163.03	-114.862	-61.57	0.00315	71.6534	150.474	243.625	360.136	479.843	617.95	764.122	917.66	1074.49	1225.73
	152.8	-434.825	-409.294	-367.469	-339.658	-297.877	-249.838	-209.596	-164.251	-115.473	-61.2648	0.30832	70.7379	150.779	243.014	361.051	478.928	616.424	764.733	919.186	1073.88	1224.82
	152.9	-434.825	-409.905	-364.112	-337.826	-298.182	-251.669	-209.901	-164.861	-115.168	-61.57	0.6135	70.7379	151.389	242.404	362.272	478.317	616.118	765.953	920.712	1072.35	1224.21
	153	-435.435	-410.515	-361.671	-336.606	-298.487	-253.5	-209.596	-165.471	-115.473	-60.9597	1.22385	70.1275	151.694	242.709	362.272	476.792	616.118	766.869	922.543	1070.82	1225.12
	153.1	-436.961	-410.21	-359.23	-335.08	-298.792	-254.416	-209.901	-164.556	-115.473	-60.3493	0.91867	69.8223	152.61	243.625	361.662	475.571	617.644	766.869	924.679	1071.43	1225.43
	153.2	-437.572	-410.21	-358.924	-333.554	-299.097	-254.721	-210.512	-163.64	-115.168	-60.3493	0.00315	68.9068	152.61	243.319	361.051	475.571	618.865	765.648	926.51	1072.66	1226.34
	153.3	-436.961	-410.515	-358.314	-332.333	-298.792	-255.026	-211.732	-162.42	-114.862	-60.3493	-0.60721	69.212	152.61	242.709	361.356	476.486	619.17	763.207	927.731	1073.27	1228.18
	153.4	-434.52	-411.736	-358.924	-332.028	-297.877	-255.026	-212.953	-160.589	-114.252	-60.6545	-0.60721	69.5172	151.694	240.878	362.577	477.402	619.17	761.376	928.036	1073.57	1230.01
	153.5	-432.384	-413.872	-358.314	-331.723	-298.182	-255.942	-212.953	-159.368	-113.642	-61.8752	0.30832	70.4327	151.694	238.742	363.798	478.012	617.644	760.765	928.647	1072.96	1230.62
	153.6	-431.773	-415.398	-358.314	-331.723	-297.877	-256.247	-212.343	-159.063	-112.726	-62.1803	0.91867	71.6534	151.694	238.437	364.103	477.707	616.424	761.681	929.562	1072.35	1230.92
	153.7	-431.773	-416.924	-358.009	-332.028	-296.961	-256.552	-210.817	-160.589	-113.031	-61.8752	0.91867	72.8741	152.61	238.131	364.408	475.571	615.508	763.207	930.173	1070.21	1231.23
	153.8	-432.994	-419.365	-358.619	-332.333	-296.351	-255.637	-209.901	-162.42	-114.252	-61.8752	0.6135	72.8741	153.525	238.742	363.798	474.045	615.203	764.428	930.478	1067.47	1231.84
	153.9	-434.52	-420.891	-358.619	-333.249	-296.046	-255.026	-208.986	-164.556	-115.168	-61.2648	0.30832	72.5689	154.441	239.657	363.493	473.435	615.203	765.038	930.783	1065.33	1231.53
	154	-435.741	-420.891	-358.314	-333.554	-296.351	-253.5	-208.07	-166.082	-116.083	-61.57	0.6135	71.6534	155.051	240.573	362.577	473.129	615.813	765.953	929.867	1065.64	1230.92
	154.1	-436.656	-419.06	-359.535	-334.47	-296.046	-252.89	-207.46	-166.387	-116.694	-61.57	1.52902	72.2637	154.441	241.183	362.882	472.824	616.424	765.953	928.952	1067.16	1230.31
	154.2	-436.351	-415.398	-361.976	-334.164	-296.046	-253.5	-207.46	-166.997	-116.999	-61.57	0.91867	72.5689	153.831	240.878	363.493	472.214	616.118	765.648	927.731	1068.69	1228.48
	154.3	-435.741	-412.956	-363.502	-333.249	-295.435	-254.416	-208.07	-168.218	-116.083	-61.2648	-0.60721	73.1793	153.831	241.183	363.798	471.909	616.729	765.343	927.426	1069.3	1225.43
	154.4	-436.046	-412.346	-363.807	-332.944	-294.825	-255.637	-208.07	-169.439	-116.694	-60.9597	-1.52273	72.5689	153.22	241.794	362.882	472.824	619.17	765.343	926.51	1070.52	1224.21
	154.5	-437.267	-411.125	-363.502	-332.638	-294.215	-255.331	-207.765	-170.659	-116.388	-60.3493	-1.21756	71.3482	153.22	243.319	361.662	474.655	620.391	765.343	926.205	1072.04	1225.12
	154.6	-438.792	-408.684	-365.028	-333.249	-294.52	-254.111	-207.46	-169.744	-116.388	-60.0441	0.00315	70.7379	152.61	243.93	361.051	476.486	621.001	765.953	925.9	1072.66	1226.65
	154.7	-440.623	-405.937	-368.08	-333.554	-295.13	-252.89	-206.849	-167.913	-116.083	-59.739	0.30832	71.3482	153.22	243.93	360.746	477.402	620.696	766.564	925.9	1072.96	1228.18
	154.8	-442.149	-403.496	-370.826	-333.859	-295.13	-252.28	-206.849	-165.166	-116.083	-60.3493	0.6135	71.3482	152.915	243.014	360.746	477.402	620.086	766.869	924.985	1072.66	1227.87
	154.9	-442.76	-404.106	-370.826	-333.249	-295.741	-251.364	-206.849	-163.03	-116.083	-60.9597	0.00315	71.043	152.61	242.709	360.746	477.402	619.17	767.174	922.238	1072.04	1226.34
	155	-444.286	-406.242	-369.911	-332.333	-294.215	-250.449	-207.46	-162.42	-116.388	-60.6545	0.00315	71.043	152.305	242.099	361.051	476.181	617.644	766.564	919.491	1072.66	1223.6
	155.1	-444.896	-407.768	-368.08	-329.892	-291.773	-250.143	-208.375	-163.335	-116.694	-60.9597	0.6135	70.4327	152	240.573	361.051	474.96	616.118	765.343	917.966	1073.27	1221.77
	155.2	-445.811	-408.074	-366.249	-328.976	-290.247	-250.143	-209.901	-163.64	-116.999	-60.9597	0.30832	70.1275	151.084	240.878	361.051	474.655	613.982	763.817	916.745	1072.66	1219.33
	155.3	-446.117	-408.074	-365.028	-328.976	-289.637	-250.143	-209.596	-163.03	-117.609	-60.6545	0.30832	70.4327	151.084	240.573	361.662	474.045	613.067	761.986	916.745	1071.74	1219.02
	155.4	-447.032	-408.379	-364.723	-329.587	-290.247	-251.059	-209.596	-163.945	-117.304	-60.0441	0.91867	71.043	151.084	240.268	361.967	473.129	613.372	760.46	918.271	1069.6	1220.85
	155.5	-447.643	-409.905	-365.028	-329.892	-291.163	-251.669	-210.817	-164.861	-116.083	-60.3493	1.8342	71.043	151.694	240.573	361.967	473.129	614.898	760.155	920.407	1068.99	1224.51
	155.6	-447.032	-410.82	-366.249	-329.587	-292.078	-252.28	-212.037	-165.471	-114.557	-60.3493	1.52902	71.043	151.389	241.488	362.882	473.129	616.729	761.376	921.933	1068.69	1227.56
	155.7	-446.422	-410.82	-366.859	-329.587	-292.384	-252.89	-212.648	-166.387	-114.252	-60.3493	1.22385	71.6534	150.474	242.099	363.798	474.045	617.339	763.207	922.238	1067.16	1229.4
	155.8	-444.591	-409.294	-366.859	-330.502	-292.078	-253.5	-212.343	-166.997	-114.557	-60.3493	0.91867	71.9586	150.474	243.014	364.103	474.96	617.034	764.122	921.323	1064.72	1229.4
	155.9	-442.455	-408.684	-366.859	-332.028	-292.384	-254.416	-210.817	-167.302	-114.862	-59.4338	0.6135	71.9586	150.779	243.014	363.798	475.266	617.339	765.648	920.407	1061.97	1229.4
	156	-440.929	-408.074	-366.554	-332.638	-292.078	-255.331	-209.596	-167.302	-116.083	-59.739	1.52902	71.3482	150.779	243.319	363.188	475.876	617.644	767.174	920.712	1061.67	1229.4
	156.1	-439.708	-407.158	-366.249	-333.249	-291.468	-255.026	-208.68	-166.997	-116.388	-60.3493	0.91867	71.3482	151.084	243.014	362.272	476.792	617.034	768.09	921.017	1062.58	1229.4
	156.2	-438.487	-406.853	-364.723	-334.775	-292.384	-255.331	-208.07	-166.692	-116.694	-60.3493	0.00315	71.6534	152	243.625	360.441	477.097	616.424	766.869	921.323	1063.5	1228.79
	156.3	-437.877	-406.548	-362.587	-336.301	-293.299	-255.637	-206.849	-166.387	-116.999	-61.2648	-0.30203	71.3482	153.22	243.319	359.22	477.097	615.508	765.953	923.459	1064.72	1229.4
	156.4	-438.182	-406.548	-361.671	-338.132	-293.299	-256.857	-205.629	-165.471	-117.609	-61.57	-0.60721	71.3482	153.525	244.235	357.084	475.876	614.898	763.817	925.29	1065.64	1229.7
	156.5	-438.792	-407.158	-360.45	-338.437	-293.604	-256.857	-205.629	-164.556	-117.914	-61.2648	-0.30203	71.3482	152.915	243.319	357.389	475.571	616.424	761.986	926.205	1066.25	1230.62
	156.6	-439.098	-406.548	-360.45	-338.742	-293.909	-256.247	-206.239	-164.556	-117.304	-61.2648	-0.91238	71.6534	152	242.404	357.694	476.181	617.95	760.765	925.595	1066.25	1231.23
	156.7	-440.623	-405.022	-361.976	-339.658	-293.909	-255.942	-207.155	-165.166	-116.388	-61.8752	-1.21756	71.9586	151.694	240.878	358.61	476.792	618.56	761.071	924.374	1065.64	1231.53
	156.8	-442.455	-402.886	-363.807	-339.963	-292.994	-256.247	-208.07	-165.777	-116.388	-61.8752	-1.82791	73.4844	152	240.878	360.136	476.486	619.475	762.596	924.069	1064.72	1231.84
	156.9	-444.286	-400.749	-365.944	-338.742	-292.078	-256.247	-208.68	-166.692	-116.083	-61.57	-0.60721	72.8741	152	241.183	360.746	476.181	619.17	765.038	922.848	1065.33	1232.14
	157	-444.896	-400.139	-367.164	-335.385	-291.468	-256.247	-208.986	-167.608	-116.083	-60.6545	0.30832	71.9586	151.694	243.014	359.831	475.266	617.034	765.953	922.238	1066.55	1231.53
	157.1	-445.201	-399.834	-368.385	-333.859	-291.163	-256.552	-209.596	-167.608	-116.388	-60.0441	0.00315	71.6534	152	244.54	358.915	474.045	616.118	764.428	922.238	1069.3	1230.62
	157.2	-445.811	-401.97	-368.385	-333.249	-290.553	-256.552	-210.206	-167.302	-116.999	-59.1286	-0.30203	72.2637	152.305	245.456	358	472.824	616.118	761.986	922.238	1071.43	1229.09
	157.3	-446.117	-404.411	-368.385	-333.554	-289.027	-254.721	-209.901	-166.997	-117.304	-59.4338	-0.60721	72.2637	152.915	244.845	357.084	471.298	617.034	759.545	923.154	1072.66	1227.56
	157.4	-445.506	-407.158	-368.08	-335.385	-288.721	-251.975	-208.07	-166.387	-117.609	-59.739	-0.91238	72.5689	153.22	244.235	356.168	470.993	618.255	758.629	924.679	1071.74	1226.04
	157.5	-445.811	-409.905	-367.164	-336.911	-289.637	-250.449	-205.934	-166.387	-117.609	-60.0441	-0.30203	72.8741	153.22	244.54	354.948	472.214	618.255	758.019	925.29	1071.43	1224.82
	157.6	-444.896	-410.515	-366.859	-336.911	-290.553	-251.669	-205.629	-166.387	-117.304	-60.6545	-0.30203	73.1793	153.22	245.151	354.032	474.045	618.865	758.934	924.679	1071.13	1225.12
	157.7	-442.149	-409.294	-367.164	-337.216	-293.299	-252.585	-205.629	-166.997	-118.525	-61.2648	-0.60721	71.9586	152.915	245.761	354.643	475.876	619.17	760.155	923.459	1070.82	1225.73
	157.8	-439.708	-407.463	-366.859	-335.995	-293.604	-252.89	-205.324	-166.997	-119.135	-62.1803	-0.91238	70.7379	152.61	245.151	355.558	476.792	620.086	760.765	921.017	1070.21	1227.26
	157.9	-438.792	-405.327	-367.469	-333.859	-293.299	-254.111	-204.103	-166.387	-119.135	-62.1803	-0.60721	70.1275	152	245.456	356.168	477.402	620.391	760.765	919.491	1068.99	1229.4
	158	-439.403	-401.97	-368.69	-332.638	-292.994	-253.806	-202.882	-165.777	-119.135	-62.1803	0.30832	70.1275	151.694	245.456	356.779	477.097	620.696	760.765	919.491	1068.99	1231.23
	158.1	-440.318	-399.834	-370.521	-331.418	-293.604	-253.195	-201.967	-164.556	-119.135	-61.57	0.30832	70.7379	151.694	245.456	356.779	477.402	619.781	760.155	920.407	1070.52	1233.06
	158.2	-440.929	-399.529	-370.826	-330.807	-293.909	-253.5	-202.577	-164.861	-119.745	-60.9597	0.00315	71.3482	151.084	244.845	357.694	478.012	618.56	759.545	922.543	1073.57	1233.67
	158.3	-441.234	-401.97	-370.216	-330.197	-293.299	-254.111	-203.798	-163.945	-120.356	-60.9597	0.00315	71.6534	151.694	244.54	359.525	478.012	617.95	760.765	924.069	1076.32	1233.06
	158.4	-440.318	-405.632	-368.995	-328.976	-291.773	-255.331	-205.324	-163.335	-120.05	-62.1803	0.00315	72.2637	151.694	243.319	360.746	478.012	617.95	762.902	926.205	1077.23	1231.84
	158.5	-439.098	-408.379	-367.164	-328.366	-290.553	-255.637	-205.018	-162.725	-120.356	-62.4855	0.00315	71.6534	152	242.404	360.136	478.012	617.339	765.343	927.731	1076.93	1231.53
	158.6	-437.877	-411.125	-365.028	-329.892	-289.942	-255.331	-204.713	-163.335	-120.05	-62.1803	-0.30203	71.6534	151.694	243.625	359.831	477.402	617.034	766.564	929.257	1076.01	1231.53
	158.7	-436.656	-413.872	-363.502	-330.197	-289.332	-255.942	-204.713	-164.251	-120.05	-61.2648	-0.60721	71.6534	151.694	244.235	359.525	478.012	615.813	767.479	929.562	1074.18	1230.92
	158.8	-435.435	-414.482	-362.892	-330.197	-289.027	-256.552	-205.324	-164.556	-119.745	-60.9597	-1.21756	72.2637	152.915	245.151	359.22	478.317	614.898	768.09	930.173	1072.96	1229.4
	158.9	-433.91	-414.787	-364.112	-328.671	-287.806	-257.773	-206.544	-164.861	-119.135	-61.57	-1.82791	71.6534	153.831	244.54	358.915	478.317	614.287	767.784	929.867	1071.43	1227.56
	159	-432.994	-414.177	-364.723	-328.366	-286.585	-258.688	-207.46	-164.251	-118.219	-62.4855	-0.91238	71.9586	153.831	244.54	358.305	478.317	614.287	767.784	930.783	1069.91	1224.51
	159.1	-431.468	-412.956	-365.638	-328.061	-284.754	-259.604	-207.46	-163.945	-116.999	-63.0959	0.00315	72.2637	153.525	244.235	357.694	478.317	615.508	767.174	931.393	1068.99	1222.68
	159.2	-429.637	-411.125	-366.249	-327.756	-283.839	-260.519	-206.849	-163.945	-116.083	-63.0959	0.6135	71.9586	153.525	243.319	356.168	478.012	616.729	765.648	932.004	1070.21	1224.21
	159.3	-428.111	-410.21	-365.944	-327.145	-283.839	-261.74	-206.849	-163.64	-116.694	-62.7907	0.91867	71.6534	152.61	242.404	355.863	477.402	617.644	764.428	932.309	1070.52	1226.65
	159.4	-429.027	-411.125	-365.333	-324.704	-285.365	-260.825	-206.239	-162.725	-116.694	-63.401	0.6135	71.6534	152.915	241.794	355.863	477.097	618.865	763.817	932.614	1068.99	1228.18
	159.5	-430.858	-412.346	-365.028	-322.262	-287.501	-260.214	-205.629	-163.945	-117.304	-63.7062	-0.60721	71.3482	153.22	242.099	356.168	477.097	620.391	764.122	932.919	1067.77	1230.62
	159.6	-432.079	-412.651	-365.333	-321.042	-289.942	-258.994	-205.629	-164.556	-117.609	-64.0114	-0.91238	72.5689	153.525	243.319	356.168	478.317	619.781	763.512	932.919	1066.25	1233.67
	159.7	-432.994	-411.736	-365.944	-321.347	-290.553	-258.688	-205.629	-165.166	-117.609	-64.3166	-0.30203	72.8741	152.61	244.235	355.863	480.454	618.865	762.902	931.698	1066.25	1236.11
	159.8	-432.689	-410.82	-365.638	-323.178	-289.942	-258.688	-204.713	-164.861	-116.694	-64.9269	0.6135	73.1793	151.694	245.151	354.948	481.369	617.339	763.512	929.257	1066.55	1235.5
	159.9	-433.299	-408.989	-365.333	-325.314	-288.416	-258.383	-204.408	-165.166	-116.388	-65.2321	1.22385	73.1793	151.389	244.845	354.643	481.674	617.339	764.428	927.121	1066.86	1233.97
	160	-435.13	-407.768	-365.638	-326.84	-286.89	-257.468	-203.798	-166.082	-115.778	-64.9269	0.91867	72.2637	151.694	244.235	355.863	481.98	618.56	765.953	926.205	1067.16	1233.06
	160.1	-436.351	-406.548	-365.333	-327.756	-286.28	-256.857	-204.713	-167.302	-115.473	-64.3166	0.91867	71.6534	151.389	244.235	357.084	481.369	619.781	765.953	926.816	1067.47	1232.45
	160.2	-436.351	-406.242	-365.333	-328.671	-285.67	-256.247	-206.239	-167.302	-115.778	-63.7062	0.6135	71.3482	152.305	244.235	358.305	480.759	620.086	765.953	927.731	1067.16	1231.23
	160.3	-436.351	-405.937	-365.028	-329.587	-285.67	-256.552	-207.765	-167.302	-116.083	-63.7062	0.00315	71.043	152.305	243.625	358.915	481.064	620.696	766.259	928.036	1065.94	1228.79
	160.4	-437.267	-405.022	-364.723	-329.892	-284.449	-257.468	-209.291	-166.387	-116.388	-64.0114	0.30832	70.4327	151.694	243.319	359.525	481.064	620.391	767.479	928.342	1065.64	1227.26
	160.5	-439.098	-404.106	-365.638	-329.892	-283.839	-258.078	-210.206	-166.082	-116.999	-63.401	0.6135	70.7379	151.694	243.93	360.136	481.369	621.001	768.395	926.51	1065.64	1226.95
	160.6	-441.234	-402.886	-366.859	-330.502	-284.144	-258.383	-211.732	-165.471	-116.694	-62.4855	0.6135	71.043	152	244.54	359.525	481.98	622.222	768.7	924.374	1066.86	1229.09
	160.7	-443.065	-402.58	-368.08	-331.418	-283.839	-257.468	-212.037	-164.861	-117.304	-61.57	0.91867	71.3482	152.61	246.066	358.305	482.895	623.443	767.479	921.933	1068.38	1229.7
	160.8	-444.286	-403.191	-369.3	-332.028	-283.839	-256.552	-212.953	-164.251	-117.609	-61.57	0.00315	71.3482	153.525	246.982	357.694	482.895	624.358	766.869	921.017	1069.91	1229.7
	160.9	-444.591	-403.801	-370.826	-331.723	-283.839	-255.637	-213.563	-163.945	-117.609	-62.1803	-0.30203	71.9586	153.525	248.202	358	482.59	623.443	765.038	921.933	1071.13	1230.01
	161	-444.896	-404.106	-371.437	-330.502	-284.449	-255.942	-213.868	-163.335	-116.999	-62.4855	-0.60721	71.9586	153.22	248.202	357.694	482.285	622.222	765.343	923.154	1071.74	1230.62
	161.1	-446.117	-403.801	-371.437	-329.587	-285.059	-255.942	-214.479	-163.335	-116.083	-62.7907	-0.91238	72.2637	153.22	247.897	358.305	481.674	619.781	765.038	923.154	1072.35	1233.36
	161.2	-445.811	-403.801	-370.216	-328.671	-286.89	-256.552	-214.479	-164.251	-115.778	-62.1803	-0.60721	72.2637	153.525	246.982	358	480.759	618.865	764.428	922.238	1071.74	1236.11
	161.3	-444.591	-405.022	-369.3	-328.366	-289.637	-255.942	-215.089	-164.251	-115.778	-61.8752	0.00315	71.9586	152.61	245.761	358.305	480.759	619.17	763.512	920.712	1068.99	1235.8
	161.4	-444.286	-406.853	-368.385	-328.061	-292.384	-253.5	-214.174	-164.861	-116.083	-61.8752	-0.60721	71.3482	152	244.54	358	481.369	620.086	763.207	919.186	1065.64	1234.28
	161.5	-444.286	-406.242	-367.164	-327.756	-293.604	-251.669	-212.037	-165.777	-116.999	-61.8752	-0.60721	71.3482	151.084	245.151	357.694	481.369	619.781	763.817	918.881	1061.67	1234.58
	161.6	-443.065	-404.717	-365.333	-328.976	-292.689	-250.754	-210.512	-166.387	-116.999	-61.57	-1.21756	71.6534	150.474	245.761	357.389	481.369	618.56	764.733	918.881	1058.92	1236.11
	161.7	-441.234	-403.496	-362.281	-329.587	-290.247	-251.669	-208.986	-166.692	-117.609	-61.8752	-1.52273	72.2637	149.253	246.371	357.694	481.674	616.424	766.259	918.576	1058.62	1237.64
	161.8	-439.708	-403.496	-358.314	-330.197	-288.111	-251.975	-208.68	-166.692	-117.914	-62.4855	-1.52273	72.5689	149.558	247.592	358.305	482.59	615.508	767.479	918.271	1058.92	1238.25
	161.9	-440.013	-404.106	-356.788	-330.807	-286.585	-252.28	-208.986	-167.302	-117.914	-63.0959	-0.60721	73.1793	150.779	248.813	360.136	482.59	614.898	768.09	918.881	1060.75	1239.16
	162	-440.318	-405.937	-356.788	-330.197	-286.28	-252.89	-209.291	-167.302	-117.609	-61.8752	0.00315	72.5689	152	249.118	362.272	482.895	615.508	767.479	919.186	1064.42	1239.77
	162.1	-440.623	-406.548	-358.619	-329.282	-286.585	-254.111	-209.596	-167.302	-117.304	-62.4855	-0.30203	72.5689	153.22	249.118	363.493	482.895	615.813	767.174	919.491	1068.69	1239.47
	162.2	-441.234	-405.632	-360.756	-327.756	-286.89	-255.026	-209.596	-166.387	-116.999	-63.0959	0.30832	72.2637	153.831	248.813	363.493	482.59	616.424	767.784	919.491	1070.82	1239.47
	162.3	-442.149	-405.022	-362.892	-327.45	-287.196	-255.942	-209.901	-165.471	-116.388	-63.0959	-0.30203	72.5689	153.525	249.118	363.493	482.895	617.95	769.005	919.491	1071.74	1239.47
	162.4	-443.065	-405.327	-363.502	-327.145	-287.196	-256.247	-208.375	-165.166	-116.388	-62.4855	-0.30203	72.2637	152.915	249.118	363.188	483.2	619.17	770.226	920.102	1071.74	1238.86
	162.5	-443.675	-404.411	-365.333	-328.061	-287.501	-256.247	-207.155	-164.556	-117.914	-61.8752	0.6135	71.6534	151.694	248.507	361.967	483.2	619.475	770.226	920.712	1070.82	1237.03
	162.6	-443.675	-404.411	-367.469	-330.197	-288.111	-255.026	-206.544	-164.556	-118.83	-62.1803	0.91867	71.3482	151.084	247.592	360.441	483.811	618.56	770.836	921.628	1070.52	1235.19
	162.7	-443.675	-403.496	-370.216	-333.249	-289.027	-254.416	-207.155	-165.471	-118.83	-63.401	0.30832	71.3482	150.779	246.676	359.525	484.726	617.034	771.447	921.628	1070.82	1233.97
	162.8	-442.455	-402.275	-371.742	-337.826	-290.553	-253.5	-207.765	-166.082	-118.525	-63.401	0.00315	72.2637	150.779	246.371	360.441	485.031	616.424	770.531	921.017	1070.82	1233.06
	162.9	-440.623	-401.36	-372.657	-340.268	-291.773	-253.195	-208.07	-166.692	-118.83	-62.7907	0.00315	73.1793	150.474	246.676	361.051	484.726	617.339	768.395	920.102	1070.82	1232.75
	163	-440.013	-400.139	-373.573	-339.963	-293.299	-253.5	-208.375	-166.082	-118.83	-61.8752	0.6135	73.1793	150.779	247.287	361.967	484.726	618.865	765.953	918.881	1070.82	1232.14
	163.1	-440.013	-400.444	-372.963	-338.437	-293.604	-255.331	-208.986	-165.166	-118.219	-62.1803	1.52902	72.2637	151.389	247.897	363.798	484.421	619.475	763.817	919.491	1069.6	1232.45
	163.2	-440.318	-401.665	-372.963	-335.995	-293.299	-257.468	-208.68	-165.471	-117.304	-62.7907	1.52902	71.043	152.305	248.202	365.019	484.116	620.086	763.207	919.797	1068.08	1232.45
	163.3	-439.708	-400.444	-372.352	-333.249	-292.384	-258.994	-208.68	-165.471	-116.694	-64.3166	0.6135	71.6534	152	249.118	365.629	482.59	620.086	763.817	919.797	1066.25	1232.45
	163.4	-439.098	-398.003	-371.742	-331.418	-292.078	-258.994	-208.986	-165.777	-116.083	-64.6218	-0.30203	71.9586	151.694	248.507	365.629	481.369	619.17	765.038	919.797	1065.03	1231.53
	163.5	-437.877	-395.866	-370.521	-330.502	-292.689	-259.909	-209.291	-166.692	-115.473	-65.2321	-0.60721	71.6534	151.694	247.897	365.629	480.454	619.781	766.259	919.797	1063.5	1230.62
	163.6	-436.046	-395.561	-368.995	-331.113	-292.689	-261.435	-210.206	-166.997	-115.778	-64.6218	-0.60721	70.7379	152	246.676	365.019	479.843	620.391	766.869	919.797	1062.89	1229.09
	163.7	-434.825	-397.087	-368.385	-331.418	-292.078	-262.045	-209.596	-166.997	-115.778	-64.3166	0.00315	71.043	152.61	245.456	364.103	480.148	620.696	767.174	921.323	1062.28	1228.18
	163.8	-434.215	-398.308	-367.469	-332.028	-292.078	-260.519	-209.901	-166.082	-116.083	-63.401	0.00315	71.043	153.525	244.54	362.577	481.064	619.475	768.395	921.628	1061.06	1228.79
	163.9	-432.689	-398.308	-367.775	-331.113	-291.468	-258.688	-210.206	-165.166	-116.999	-62.7907	1.22385	71.6534	152.61	244.235	361.967	482.285	618.255	769.31	921.933	1060.14	1230.01
	164	-432.689	-397.087	-368.08	-329.892	-291.468	-257.163	-211.427	-163.335	-117.304	-62.1803	1.22385	71.6534	152.61	244.54	361.356	482.895	616.729	769.31	922.543	1059.23	1231.23
	164.1	-433.299	-397.087	-368.385	-327.756	-291.773	-256.552	-212.648	-163.335	-117.609	-62.1803	0.6135	71.9586	152	244.845	362.577	482.895	616.118	768.09	922.848	1057.7	1230.31
	164.2	-434.52	-398.003	-368.385	-328.976	-292.384	-255.942	-212.037	-164.251	-118.219	-62.4855	0.30832	71.3482	151.389	244.845	364.408	483.505	615.813	765.953	922.848	1056.79	1226.95
	164.3	-436.961	-398.308	-369.606	-331.418	-293.299	-256.247	-211.122	-164.861	-118.83	-61.8752	-0.30203	71.043	151.084	245.151	365.934	482.59	615.508	763.512	923.764	1057.7	1222.99
	164.4	-440.013	-399.223	-371.132	-333.859	-293.604	-255.637	-210.206	-164.251	-120.05	-61.2648	-1.21756	70.1275	152.305	244.235	367.765	481.98	616.424	762.596	924.985	1058.31	1220.55
	164.5	-442.76	-400.749	-371.437	-335.385	-293.909	-254.721	-209.596	-162.725	-120.661	-61.2648	-1.21756	71.3482	153.22	243.625	367.765	481.064	617.034	761.681	925.9	1058.92	1219.02
	164.6	-444.286	-402.275	-370.826	-336.301	-294.215	-255.026	-209.291	-161.504	-120.356	-61.8752	-1.21756	71.3482	152.305	243.93	367.155	480.454	617.339	761.376	926.205	1058.62	1218.1
	164.7	-443.37	-402.58	-370.521	-337.216	-293.909	-255.331	-209.291	-160.894	-120.05	-61.8752	-1.21756	71.6534	152.305	244.235	365.629	480.454	617.644	761.986	925.29	1058.01	1218.1
	164.8	-441.539	-403.191	-370.826	-338.132	-292.689	-255.637	-208.986	-161.199	-119.44	-62.4855	-1.21756	72.2637	152.61	244.54	363.798	481.064	619.17	763.512	923.764	1056.48	1219.94
	164.9	-439.098	-404.106	-370.216	-337.521	-290.858	-256.552	-208.07	-162.42	-118.83	-62.7907	-0.91238	73.7896	153.525	244.54	362.577	481.98	620.696	764.733	922.543	1056.79	1221.77
	165	-437.572	-404.411	-369.606	-336.606	-289.332	-257.773	-208.375	-162.725	-117.304	-64.0114	-0.30203	74.4	153.525	244.235	361.662	482.895	621.306	765.648	921.933	1058.31	1222.07
	165.1	-436.351	-403.801	-368.385	-335.385	-287.806	-258.994	-209.291	-163.03	-116.388	-64.6218	0.30832	73.4844	152.915	244.235	360.746	482.59	621.306	765.038	921.323	1059.84	1222.38
	165.2	-435.741	-403.496	-367.775	-334.775	-287.501	-258.688	-209.901	-162.42	-115.473	-64.6218	0.6135	71.9586	151.389	243.625	361.051	481.98	619.781	764.428	919.797	1061.97	1222.68
	165.3	-436.656	-403.801	-368.08	-334.47	-287.196	-257.163	-209.901	-161.504	-114.862	-63.7062	0.91867	70.7379	150.474	243.319	362.272	481.369	618.255	763.817	918.881	1061.36	1223.6
	165.4	-437.572	-403.496	-368.995	-335.08	-286.89	-255.637	-210.206	-162.42	-115.168	-62.7907	0.6135	70.4327	149.863	243.319	362.577	481.064	616.424	763.512	917.05	1060.14	1224.51
	165.5	-438.792	-403.191	-368.995	-336.606	-285.365	-255.026	-210.817	-163.335	-114.557	-62.1803	0.00315	71.043	150.168	242.709	361.662	481.369	615.813	763.207	917.05	1058.92	1224.21
	165.6	-439.708	-402.58	-368.385	-336.911	-284.449	-255.942	-211.122	-163.03	-114.557	-62.1803	-0.30203	71.9586	150.474	242.709	360.441	481.98	615.508	763.207	917.66	1059.23	1224.21
	165.7	-439.708	-401.97	-367.775	-335.995	-284.144	-256.247	-211.732	-162.725	-114.557	-62.7907	0.00315	72.2637	150.779	241.488	359.525	483.2	614.898	764.428	919.186	1060.45	1223.9
	165.8	-439.708	-402.886	-366.554	-334.775	-284.449	-256.552	-212.343	-162.725	-115.778	-63.0959	0.00315	71.6534	151.084	240.878	359.22	484.421	613.982	765.953	921.017	1061.97	1224.21
	165.9	-439.403	-405.632	-366.249	-334.47	-284.754	-257.163	-211.427	-163.03	-116.999	-62.7907	-0.60721	72.2637	152	241.183	359.831	484.726	612.762	766.259	921.933	1064.42	1225.73
	166	-437.572	-407.768	-366.554	-335.08	-285.059	-257.468	-210.817	-161.809	-116.999	-62.7907	-1.21756	72.5689	152.915	241.488	360.746	484.421	610.93	765.648	920.712	1066.25	1226.34
	166.1	-436.046	-409.294	-368.08	-336.301	-285.67	-257.773	-209.596	-163.03	-116.694	-62.1803	-0.91238	72.8741	155.051	241.183	361.356	482.285	609.71	766.259	919.797	1068.38	1226.95
	166.2	-435.13	-409.905	-369.911	-337.826	-286.89	-258.078	-208.986	-163.64	-116.694	-61.57	-0.60721	72.8741	156.272	240.573	361.356	481.98	608.184	766.259	918.881	1069.6	1226.04
	166.3	-434.825	-409.905	-370.521	-339.047	-287.806	-257.773	-207.765	-165.166	-116.694	-61.57	-0.91238	72.2637	156.577	240.573	360.746	482.59	609.405	767.174	918.576	1069.91	1225.12
	166.4	-434.52	-409.294	-369.606	-338.742	-288.721	-257.468	-206.849	-166.387	-116.694	-61.57	0.00315	71.9586	155.356	241.488	359.525	482.285	611.236	768.395	917.66	1070.21	1224.51
	166.5	-433.604	-407.463	-368.385	-336.911	-290.247	-256.552	-205.629	-166.997	-116.694	-61.2648	0.30832	71.9586	155.051	242.099	359.22	482.59	612.456	769.616	916.745	1070.82	1225.43
	166.6	-434.215	-405.022	-368.08	-334.47	-290.553	-255.637	-205.324	-165.166	-116.694	-61.57	0.00315	72.2637	155.051	242.099	359.831	483.505	612.456	769.921	917.05	1070.82	1227.87
	166.7	-435.435	-403.496	-368.08	-332.333	-291.468	-255.026	-205.629	-164.556	-117.304	-62.7907	0.00315	72.5689	154.441	242.404	359.525	483.811	611.541	769.31	916.135	1069.6	1231.23
	166.8	-436.656	-403.191	-368.385	-331.113	-291.773	-255.026	-206.849	-164.861	-118.525	-63.401	0.91867	72.5689	154.136	243.319	359.831	482.59	609.099	766.869	915.524	1067.47	1232.45
	166.9	-436.351	-403.191	-367.775	-331.113	-291.773	-254.721	-207.46	-165.471	-119.135	-63.401	0.91867	71.6534	153.831	244.845	360.746	480.759	608.489	765.648	917.05	1066.25	1232.45
	167	-436.656	-404.411	-368.08	-330.197	-290.553	-254.721	-208.07	-166.082	-119.135	-63.401	0.30832	71.6534	154.136	245.761	361.662	477.707	609.099	765.648	918.881	1066.55	1232.14
	167.1	-438.182	-405.632	-369.911	-329.282	-290.247	-253.806	-208.68	-166.692	-118.525	-63.7062	0.30832	72.2637	154.441	246.371	361.967	476.792	611.236	767.174	920.102	1066.86	1231.53
	167.2	-441.539	-406.548	-371.437	-328.366	-290.858	-253.5	-209.291	-165.777	-117.914	-63.401	0.6135	72.5689	153.525	246.066	361.356	476.181	613.372	768.09	919.797	1066.25	1229.7
	167.3	-445.201	-406.853	-370.521	-328.671	-292.384	-252.89	-209.901	-164.861	-117.914	-63.0959	0.30832	73.1793	153.525	245.761	360.136	477.097	613.982	766.869	918.881	1064.42	1228.18
	167.4	-447.032	-407.463	-369.3	-330.807	-294.52	-252.585	-210.206	-164.861	-117.914	-63.7062	0.00315	72.8741	153.525	244.845	359.525	477.402	615.203	765.953	917.355	1062.58	1226.34
	167.5	-447.032	-407.463	-368.08	-333.859	-294.825	-251.364	-210.206	-164.861	-118.525	-64.0114	0.00315	72.5689	153.831	244.235	359.831	477.402	615.203	763.817	916.44	1062.58	1225.12
	167.6	-445.201	-406.853	-367.164	-334.47	-294.215	-251.669	-210.817	-164.861	-119.135	-63.7062	-0.60721	73.1793	154.136	243.625	359.525	477.707	613.982	763.817	916.44	1064.11	1225.12
	167.7	-441.539	-406.548	-366.859	-334.164	-292.994	-252.89	-211.122	-164.861	-119.745	-62.7907	-1.21756	73.1793	153.831	243.319	360.136	477.402	611.541	764.122	916.745	1065.64	1224.51
	167.8	-437.572	-405.327	-366.249	-332.944	-291.468	-254.416	-210.512	-164.861	-119.135	-62.7907	-0.60721	73.1793	152.915	243.319	359.831	477.707	609.71	764.733	917.66	1066.55	1224.51
	167.9	-434.52	-405.632	-366.554	-332.944	-290.858	-255.637	-209.596	-164.251	-118.83	-63.0959	0.30832	72.8741	152.61	243.625	359.525	478.012	608.489	765.648	919.797	1066.55	1225.73
	168	-433.604	-406.548	-366.859	-332.333	-289.637	-257.468	-209.901	-163.945	-118.525	-63.401	0.30832	72.8741	152.305	244.235	359.22	477.402	607.879	766.869	921.933	1067.16	1227.56
	168.1	-432.689	-407.463	-367.775	-331.113	-288.111	-256.857	-210.512	-163.335	-118.525	-63.7062	0.30832	72.5689	152	245.151	358.61	476.792	608.184	767.479	922.848	1067.16	1228.48
	168.2	-433.299	-407.768	-367.775	-329.587	-288.111	-255.637	-210.512	-163.03	-118.83	-63.7062	0.30832	71.9586	152	245.151	358.915	476.486	607.879	767.784	923.154	1066.55	1228.18
	168.3	-434.52	-407.768	-366.554	-329.282	-288.416	-254.721	-211.427	-163.03	-118.83	-63.7062	1.8342	72.5689	152.305	244.54	359.831	476.486	607.268	768.7	923.764	1065.33	1228.18
	168.4	-434.825	-408.074	-366.554	-330.197	-289.332	-254.111	-212.343	-163.945	-119.135	-64.0114	2.13938	72.5689	152.915	243.625	360.441	476.486	606.963	769.31	923.459	1062.89	1227.56
	168.5	-435.13	-407.158	-367.164	-331.113	-290.247	-252.89	-211.732	-164.251	-118.525	-63.401	2.13938	72.8741	152.915	243.014	360.441	476.792	607.879	769.616	923.154	1061.67	1226.95
	168.6	-436.961	-405.937	-366.554	-332.944	-290.858	-251.975	-210.206	-165.166	-117.914	-63.0959	1.8342	73.7896	152.305	243.93	360.136	476.486	610.015	769.31	923.154	1062.58	1225.73
	168.7	-437.877	-404.717	-365.028	-333.859	-291.163	-251.364	-209.291	-166.387	-118.219	-61.57	1.22385	73.4844	152.61	243.93	358.915	475.876	611.236	768.09	924.069	1064.11	1224.21
	168.8	-438.792	-403.496	-362.892	-334.164	-292.078	-251.364	-209.596	-166.997	-118.525	-61.8752	0.6135	72.8741	152.61	244.235	359.22	475.571	611.541	767.784	924.679	1065.03	1223.29
	168.9	-438.792	-401.665	-361.671	-332.333	-291.773	-252.585	-210.817	-166.692	-119.44	-63.0959	0.00315	72.5689	152.305	244.54	358.915	475.266	611.541	767.784	924.679	1063.81	1222.68
	169	-439.403	-400.139	-360.756	-331.418	-292.384	-253.5	-211.732	-166.997	-118.525	-64.3166	-0.30203	72.8741	152.305	244.235	359.22	473.74	611.541	769.31	924.679	1061.67	1222.38
	169.1	-439.708	-400.139	-360.45	-331.113	-292.689	-253.195	-211.122	-166.997	-117.609	-64.6218	0.00315	72.5689	152	244.845	358.305	472.824	609.71	770.836	924.069	1059.23	1223.6
	169.2	-438.487	-400.749	-360.145	-332.944	-294.215	-252.585	-210.512	-166.997	-117.304	-64.3166	0.6135	72.5689	152	245.456	358	472.214	608.794	771.141	922.543	1056.79	1224.82
	169.3	-437.267	-402.58	-361.671	-334.164	-294.215	-251.364	-209.901	-166.997	-117.304	-64.0114	0.6135	71.9586	151.694	245.761	358	471.909	608.489	771.447	921.933	1057.7	1226.34
	169.4	-435.741	-404.411	-364.723	-336.606	-293.909	-251.364	-209.596	-166.692	-117.609	-64.0114	-0.30203	71.6534	152.305	245.456	358	472.214	609.405	770.836	921.323	1060.75	1227.87
	169.5	-433.604	-404.411	-367.469	-337.826	-293.299	-251.669	-211.732	-166.692	-117.914	-64.0114	-0.91238	70.7379	152.305	244.845	358.61	472.824	610.32	770.531	920.102	1064.11	1227.56
	169.6	-432.689	-403.801	-369.3	-339.352	-292.994	-251.364	-212.648	-167.302	-117.914	-64.3166	0.00315	71.043	152	245.151	358.915	473.129	611.846	770.531	919.186	1066.55	1227.26
	169.7	-432.689	-403.496	-370.216	-339.047	-292.689	-251.059	-214.174	-167.302	-118.83	-63.7062	0.6135	71.043	150.779	246.066	359.22	472.519	612.456	769.31	919.491	1068.38	1228.18
	169.8	-434.52	-404.411	-371.437	-338.742	-291.773	-250.754	-215.089	-167.302	-119.44	-63.401	0.00315	71.043	150.474	247.287	358.915	472.519	613.982	769.005	920.407	1069.3	1226.95
	169.9	-437.267	-405.022	-372.352	-337.826	-291.163	-251.364	-214.479	-166.692	-119.44	-63.401	-0.60721	71.043	150.474	249.118	358	471.909	614.898	769.005	921.628	1069.3	1225.43
	170	-438.487	-406.548	-371.742	-335.08	-289.637	-252.28	-212.953	-166.082	-119.44	-63.401	-0.91238	71.3482	150.168	250.644	357.084	472.214	615.813	769.31	922.238	1068.38	1223.9
	170.1	-438.792	-408.074	-370.826	-332.638	-289.027	-252.585	-211.427	-165.166	-118.83	-63.0959	-0.30203	71.3482	149.863	250.644	356.474	473.129	615.813	769.005	922.848	1068.08	1223.6
	170.2	-439.403	-409.905	-369.3	-331.723	-288.416	-252.28	-210.817	-164.556	-118.525	-62.7907	0.30832	71.9586	150.474	250.033	356.474	474.35	615.813	767.784	923.764	1069.6	1223.9
	170.3	-440.929	-411.125	-367.164	-331.418	-288.111	-251.364	-210.817	-165.166	-119.135	-62.7907	0.6135	72.5689	151.084	249.118	357.389	476.792	615.203	767.174	925.595	1071.13	1223.6
	170.4	-442.149	-410.82	-366.859	-331.723	-288.416	-250.754	-210.817	-165.777	-118.83	-62.7907	0.6135	72.5689	151.694	248.813	358.305	478.317	614.287	767.479	927.121	1072.35	1222.68
	170.5	-442.76	-410.21	-367.469	-332.333	-289.027	-252.585	-211.122	-165.471	-118.83	-63.7062	0.6135	71.9586	151.084	247.897	358.915	478.317	614.287	768.7	928.036	1071.43	1222.68
	170.6	-443.675	-410.515	-369.3	-332.638	-289.332	-254.416	-210.512	-165.471	-118.525	-63.401	0.30832	72.2637	151.389	246.676	357.389	477.402	614.593	771.447	928.647	1070.21	1221.77
	170.7	-443.675	-411.125	-370.826	-332.028	-288.721	-255.331	-210.512	-165.166	-118.525	-63.7062	0.30832	72.5689	152.305	246.982	356.474	476.181	615.203	771.447	928.036	1068.69	1219.63
	170.8	-442.76	-413.262	-372.047	-330.502	-286.585	-255.637	-209.901	-164.556	-118.219	-63.401	0.6135	72.8741	152.61	247.592	355.863	475.876	615.813	770.226	927.121	1068.08	1219.33
	170.9	-440.929	-414.482	-373.268	-328.976	-284.144	-256.247	-209.596	-163.64	-117.914	-63.401	0.91867	72.8741	151.694	248.202	356.168	475.876	616.729	769.31	926.816	1068.38	1219.63
	171	-439.708	-413.262	-373.878	-328.976	-282.008	-256.247	-209.901	-163.945	-117.914	-63.0959	0.91867	72.2637	151.084	248.202	357.389	476.181	616.729	768.395	927.121	1069.3	1219.94
	171.1	-439.098	-411.736	-373.878	-329.892	-282.008	-255.331	-209.291	-163.335	-117.304	-63.401	1.22385	72.2637	149.863	247.897	358	475.876	615.203	767.174	927.731	1069.3	1219.02
	171.2	-437.877	-410.515	-372.657	-330.807	-282.923	-254.111	-208.375	-163.335	-117.304	-63.401	0.91867	72.2637	149.863	246.982	359.525	475.571	613.982	765.953	927.121	1070.52	1218.41
	171.3	-438.182	-408.989	-370.521	-332.333	-284.144	-253.806	-206.849	-162.42	-116.999	-64.0114	0.6135	72.2637	150.168	246.676	359.831	474.655	613.067	765.038	926.51	1071.43	1218.1
	171.4	-439.708	-407.768	-369.3	-332.944	-284.449	-254.416	-206.544	-162.42	-116.694	-63.401	0.91867	71.9586	150.474	246.982	359.831	473.435	611.846	764.733	926.205	1072.35	1217.8
	171.5	-441.844	-405.937	-370.521	-332.333	-283.839	-255.942	-207.155	-162.42	-116.999	-63.0959	0.91867	71.6534	150.779	247.592	358.915	474.35	612.762	764.122	925.595	1072.35	1218.41
	171.6	-443.065	-404.717	-371.742	-332.028	-282.313	-257.163	-208.07	-162.725	-116.083	-63.0959	0.6135	71.9586	150.779	247.897	357.694	475.571	613.677	763.512	925.595	1073.27	1220.24
	171.7	-444.286	-404.106	-372.047	-332.638	-282.008	-257.163	-208.375	-163.64	-116.083	-63.0959	0.6135	71.9586	149.863	247.592	357.389	476.486	615.508	763.207	925.9	1074.18	1221.46
	171.8	-443.675	-405.632	-372.963	-333.859	-282.008	-256.247	-208.375	-163.64	-115.473	-63.401	0.30832	72.8741	150.168	247.287	357.694	476.486	616.729	763.207	925.9	1074.79	1222.68
	171.9	-443.37	-406.853	-374.183	-334.47	-283.533	-256.247	-208.375	-164.251	-114.862	-63.7062	1.22385	73.4844	151.084	246.066	358.305	476.792	617.644	763.207	925.9	1074.49	1222.38
	172	-443.675	-407.768	-374.794	-334.47	-285.975	-254.416	-208.375	-164.556	-115.473	-62.4855	1.52902	73.4844	152	244.54	359.22	477.402	617.95	762.902	925.595	1072.96	1222.38
	172.1	-444.591	-407.463	-374.794	-332.333	-286.89	-253.5	-208.375	-164.251	-115.778	-62.4855	1.52902	73.7896	151.694	244.235	360.136	477.097	618.255	763.207	923.764	1070.82	1221.16
	172.2	-445.811	-407.158	-373.268	-328.976	-286.585	-253.195	-208.375	-163.945	-116.083	-62.1803	1.22385	73.4844	151.084	244.54	360.746	477.097	618.56	762.902	922.238	1069.91	1221.16
	172.3	-446.422	-407.768	-372.047	-327.145	-285.059	-252.585	-208.68	-163.03	-115.473	-62.4855	0.6135	72.8741	150.779	244.845	361.051	477.097	618.56	761.986	922.238	1068.38	1219.33
	172.4	-444.286	-408.074	-371.132	-327.145	-283.228	-251.364	-208.375	-162.114	-115.473	-62.4855	0.6135	73.1793	151.389	244.235	360.441	476.486	617.339	761.681	923.154	1066.55	1217.8
	172.5	-440.623	-409.294	-371.132	-329.587	-282.313	-250.449	-208.07	-162.114	-115.778	-62.7907	0.6135	73.1793	151.694	243.319	360.746	474.655	617.034	761.681	924.374	1064.72	1218.71
	172.6	-436.656	-409.905	-370.826	-332.333	-282.008	-250.449	-206.849	-162.42	-116.999	-62.7907	0.6135	73.4844	152.305	243.625	361.662	473.74	617.339	763.207	924.985	1063.5	1220.24
	172.7	-435.435	-411.125	-370.521	-333.249	-280.787	-250.754	-206.239	-163.03	-117.609	-62.7907	0.91867	72.8741	152.915	244.845	361.356	473.435	617.95	764.122	925.29	1062.89	1221.46
	172.8	-435.741	-411.43	-371.437	-332.944	-279.871	-252.28	-205.324	-163.335	-117.304	-63.0959	0.91867	73.1793	152.305	245.456	359.525	473.74	617.644	764.122	924.985	1063.81	1220.85
	172.9	-435.13	-410.515	-373.268	-331.723	-278.651	-254.721	-205.018	-163.03	-116.388	-62.7907	0.00315	72.8741	152.305	245.151	357.084	474.96	617.644	763.512	925.29	1064.42	1220.85
	173	-434.825	-410.515	-375.709	-329.892	-278.345	-256.247	-204.103	-162.42	-116.083	-63.401	-0.91238	72.5689	152	245.151	354.948	476.181	618.255	763.512	924.985	1064.72	1221.46
	173.1	-435.741	-410.515	-377.845	-327.45	-277.735	-258.078	-204.713	-162.42	-116.083	-63.401	-1.52273	71.6534	150.779	244.845	353.422	477.097	619.17	763.817	924.985	1065.94	1222.38
	173.2	-435.741	-410.82	-377.54	-324.399	-279.261	-257.468	-204.713	-162.114	-116.388	-63.0959	-1.52273	71.3482	150.779	244.235	353.117	476.792	620.391	765.343	924.985	1067.16	1223.29
	173.3	-434.825	-410.21	-376.014	-322.873	-280.787	-256.247	-204.408	-161.504	-115.473	-63.401	-0.60721	71.3482	150.779	243.319	353.117	475.266	621.001	765.953	925.29	1067.77	1224.51
	173.4	-432.689	-409.905	-374.183	-323.788	-281.702	-255.637	-205.324	-161.504	-115.778	-64.3166	-0.30203	71.6534	151.084	243.625	353.422	474.045	620.086	766.869	924.679	1067.47	1225.12
	173.5	-429.942	-409.905	-373.268	-326.23	-282.313	-255.942	-205.629	-162.42	-116.999	-64.6218	-0.60721	71.9586	151.084	244.235	353.422	472.824	619.17	767.479	923.764	1067.47	1223.6
	173.6	-428.722	-409.905	-373.573	-328.671	-283.533	-256.247	-206.239	-162.725	-117.609	-64.0114	-0.60721	71.9586	150.779	244.235	352.506	472.519	617.95	767.479	923.154	1067.16	1220.85
	173.7	-428.722	-409.599	-373.878	-330.807	-284.754	-255.637	-206.849	-163.945	-117.914	-64.0114	-0.30203	71.9586	151.694	244.54	351.896	473.129	617.95	766.869	923.764	1064.72	1217.49
	173.8	-429.332	-408.989	-373.573	-332.333	-286.89	-255.331	-206.544	-165.166	-116.999	-63.0959	0.6135	72.2637	152	244.235	352.506	474.35	618.255	765.953	924.679	1061.36	1214.75
	173.9	-429.027	-407.768	-372.352	-332.333	-288.111	-255.331	-206.544	-167.302	-116.694	-61.8752	1.52902	71.9586	152	243.93	353.117	475.266	617.034	765.648	926.205	1059.53	1214.14
	174	-429.637	-407.463	-371.742	-331.418	-289.637	-255.637	-206.544	-168.218	-116.388	-62.4855	1.8342	71.9586	152.305	244.235	354.032	475.266	615.508	765.343	926.816	1059.53	1213.83
	174.1	-430.248	-408.074	-371.437	-330.197	-289.027	-255.942	-206.239	-168.218	-116.388	-63.401	1.52902	72.2637	152	244.845	354.948	474.655	613.677	766.259	927.426	1061.67	1213.53
	174.2	-431.773	-408.379	-371.437	-328.671	-287.806	-255.026	-206.239	-168.218	-116.999	-63.401	0.91867	72.5689	151.694	245.456	355.863	472.824	613.372	767.174	926.205	1063.5	1212.92
	174.3	-433.604	-408.379	-371.437	-327.756	-286.89	-253.806	-206.544	-167.608	-116.999	-63.0959	0.6135	72.5689	151.084	245.456	356.779	471.909	613.677	769.921	924.069	1064.11	1213.83
	174.4	-435.435	-407.768	-371.437	-327.756	-286.89	-252.89	-207.46	-167.913	-115.778	-62.4855	-0.60721	72.8741	150.474	245.151	357.694	471.604	614.593	770.226	921.323	1064.72	1216.88
	174.5	-435.435	-409.599	-372.657	-329.587	-287.501	-253.5	-207.46	-167.608	-114.862	-61.57	-0.60721	73.4844	150.474	244.845	358.305	472.214	615.203	770.836	918.576	1066.25	1219.94
	174.6	-434.215	-411.736	-374.488	-331.113	-288.111	-254.721	-206.849	-167.302	-113.947	-60.9597	0.6135	73.7896	150.474	244.845	359.22	473.74	615.203	771.752	917.966	1068.08	1222.07
	174.7	-431.773	-413.872	-375.099	-330.807	-287.806	-255.942	-206.849	-166.692	-114.557	-61.2648	0.6135	72.8741	150.474	245.456	360.746	475.876	614.287	773.278	918.881	1070.52	1222.68
	174.8	-429.332	-413.262	-375.709	-330.807	-286.28	-256.552	-207.765	-166.082	-116.083	-60.9597	0.91867	71.6534	150.474	246.066	361.356	477.402	613.677	773.278	920.407	1072.35	1222.99
	174.9	-426.891	-412.041	-376.014	-329.892	-284.754	-256.552	-209.291	-166.082	-116.083	-61.8752	0.6135	71.6534	151.084	246.676	360.746	478.317	614.287	771.447	920.712	1074.18	1222.68
	175	-426.28	-410.21	-376.319	-328.976	-284.449	-255.331	-210.817	-166.692	-115.473	-62.1803	1.52902	72.5689	151.694	246.371	360.136	479.538	615.203	769.005	920.102	1074.49	1222.07
	175.1	-427.501	-409.599	-375.404	-328.061	-284.449	-253.806	-212.648	-166.082	-114.862	-61.8752	1.22385	73.1793	152.305	246.066	360.746	480.454	615.203	767.174	919.186	1075.4	1220.55
	175.2	-430.553	-409.599	-374.183	-327.145	-284.144	-252.585	-214.174	-165.166	-115.778	-60.9597	0.6135	73.4844	153.22	245.151	360.746	481.369	614.593	766.564	919.186	1076.62	1219.63
	175.3	-432.384	-409.905	-372.657	-326.23	-283.533	-252.89	-214.174	-165.166	-116.083	-60.3493	0.00315	73.4844	152.915	244.845	359.525	481.064	613.067	767.479	921.323	1077.54	1219.33
	175.4	-434.215	-409.905	-371.742	-325.314	-283.228	-252.89	-214.479	-165.777	-116.388	-60.9597	-0.91238	73.1793	152.915	243.93	358.305	480.759	611.236	769.31	924.069	1077.54	1220.85
	175.5	-435.435	-410.82	-371.132	-326.23	-284.754	-253.195	-213.868	-165.777	-116.999	-60.6545	-1.21756	72.5689	153.22	243.93	357.084	480.759	609.71	769.921	924.985	1077.84	1221.77
	175.6	-436.046	-410.21	-370.216	-327.756	-286.585	-253.195	-213.258	-165.471	-117.914	-61.2648	-0.60721	72.5689	153.22	243.319	356.779	480.148	609.099	770.226	925.595	1076.62	1221.16
	175.7	-436.351	-410.21	-369.3	-329.282	-287.196	-252.89	-211.732	-166.387	-117.914	-61.2648	0.30832	73.4844	154.136	242.404	357.389	479.538	610.015	770.531	925.29	1075.1	1219.63
	175.8	-435.741	-409.905	-368.08	-328.976	-289.027	-252.89	-212.343	-167.608	-118.83	-61.57	0.6135	73.7896	153.525	242.099	358	479.538	610.93	768.7	924.679	1072.96	1218.1
	175.9	-433.604	-409.294	-367.469	-328.366	-289.942	-254.111	-213.563	-168.218	-118.83	-61.2648	0.30832	73.7896	153.22	242.709	358	479.843	611.236	767.174	923.154	1070.82	1218.1
	176	-431.773	-409.599	-367.775	-327.145	-290.858	-255.637	-215.089	-167.302	-117.914	-61.2648	-0.30203	73.1793	153.525	243.319	358	479.233	611.541	765.953	922.238	1069.6	1217.19
	176.1	-431.163	-410.515	-369.3	-325.619	-290.858	-256.857	-214.784	-165.777	-116.999	-62.1803	-0.60721	72.5689	153.22	243.625	357.084	478.928	612.456	765.953	922.543	1068.69	1216.88
	176.2	-431.163	-409.905	-371.437	-325.314	-290.858	-256.857	-214.174	-164.251	-116.083	-61.8752	0.30832	71.9586	153.831	243.93	356.474	478.623	613.982	765.953	923.154	1067.77	1216.88
	176.3	-431.773	-409.599	-372.352	-326.535	-290.553	-255.942	-212.343	-163.64	-116.083	-61.8752	0.6135	71.3482	153.22	244.235	357.084	478.623	615.203	765.953	922.848	1067.77	1216.58
	176.4	-433.299	-408.989	-372.352	-328.061	-291.163	-255.026	-210.206	-163.03	-115.473	-61.57	0.91867	71.043	152.61	243.93	357.694	478.623	615.508	764.428	921.628	1067.16	1216.58
	176.5	-436.656	-408.989	-371.437	-329.282	-292.078	-253.5	-209.291	-163.64	-115.168	-61.2648	0.6135	70.7379	151.389	242.404	358.61	477.707	614.287	762.291	921.017	1064.72	1216.27
	176.6	-440.013	-408.989	-370.216	-328.671	-292.078	-253.806	-208.375	-164.861	-115.168	-61.8752	0.00315	71.043	151.389	242.099	360.136	477.097	611.846	760.765	920.712	1061.67	1216.88
	176.7	-440.623	-409.599	-368.995	-328.366	-290.858	-254.721	-208.375	-164.861	-115.168	-62.4855	-0.30203	71.3482	152.305	242.709	360.136	477.097	610.625	760.155	920.407	1060.14	1217.8
	176.8	-440.318	-410.82	-369.606	-329.282	-289.332	-255.637	-208.986	-164.861	-115.473	-62.4855	0.00315	71.9586	152	243.014	359.525	477.402	609.405	761.376	919.491	1059.84	1217.8
	176.9	-439.098	-411.736	-371.132	-330.197	-287.501	-257.468	-208.68	-164.861	-116.694	-61.2648	0.00315	72.5689	152	242.404	359.22	478.317	608.794	764.428	917.966	1061.36	1218.1
	177	-437.267	-409.599	-372.352	-331.113	-286.89	-258.994	-208.68	-164.251	-117.609	-60.0441	-0.60721	72.5689	152.61	241.488	359.525	478.928	609.099	766.259	916.745	1063.81	1217.8
	177.1	-435.435	-408.074	-372.352	-331.418	-286.89	-259.909	-208.375	-163.945	-117.304	-59.739	-1.21756	72.5689	151.694	241.183	358.915	479.233	609.71	767.174	915.829	1065.94	1218.1
	177.2	-435.741	-406.242	-372.047	-331.723	-286.585	-259.299	-208.68	-163.945	-116.999	-60.0441	-0.91238	72.5689	151.084	241.488	358.305	478.928	610.625	768.09	915.524	1067.47	1219.02
	177.3	-435.741	-404.106	-371.132	-332.028	-285.67	-258.078	-209.901	-163.335	-116.388	-60.9597	0.00315	73.7896	151.389	242.099	358.305	478.317	611.541	769.31	915.524	1068.69	1220.85
	177.4	-436.046	-402.275	-370.826	-332.028	-284.144	-258.078	-210.817	-163.945	-115.473	-61.57	0.6135	73.4844	151.694	242.709	358.305	477.707	612.456	770.226	915.829	1069.91	1223.9
	177.5	-435.741	-400.749	-371.132	-332.028	-284.449	-258.383	-211.732	-163.64	-115.168	-62.4855	0.6135	72.8741	150.779	242.709	357.694	478.012	612.151	771.447	916.44	1072.96	1225.12
	177.6	-435.435	-400.444	-372.352	-331.418	-285.365	-258.994	-212.037	-164.556	-115.168	-63.0959	0.30832	72.2637	150.779	243.625	357.694	478.012	611.541	772.667	916.44	1074.79	1223.6
	177.7	-436.656	-401.97	-374.183	-331.113	-287.196	-258.994	-211.732	-163.945	-114.252	-63.0959	0.30832	71.9586	151.389	243.625	357.694	477.707	610.625	773.278	915.219	1076.01	1221.77
	177.8	-436.046	-403.191	-376.014	-330.807	-288.416	-258.383	-209.901	-163.335	-113.337	-62.4855	0.30832	72.8741	151.389	243.625	358.305	477.707	610.625	773.583	914.914	1077.54	1220.24
	177.9	-435.13	-403.801	-376.93	-330.502	-289.027	-257.773	-208.68	-162.42	-113.947	-61.8752	0.6135	72.5689	150.779	243.625	358	478.012	611.846	772.667	915.219	1078.76	1219.33
	178	-435.13	-404.411	-376.93	-329.892	-289.942	-258.078	-208.375	-161.809	-114.862	-61.57	0.00315	72.5689	149.863	243.319	358.61	478.012	613.067	770.531	916.745	1079.37	1219.63
	178.1	-436.961	-405.327	-376.93	-329.892	-290.553	-258.383	-208.68	-161.199	-116.083	-61.8752	0.6135	73.1793	150.168	242.404	360.136	477.402	613.982	768.7	918.881	1079.06	1221.46
	178.2	-438.487	-405.327	-376.014	-330.197	-290.247	-258.078	-208.986	-160.894	-116.083	-63.0959	0.91867	72.8741	150.779	241.488	362.272	476.792	613.982	767.174	920.407	1078.76	1223.29
	178.3	-438.792	-404.717	-374.794	-331.418	-289.637	-256.857	-210.206	-161.199	-116.388	-63.401	0.91867	72.5689	151.389	240.573	363.188	476.792	614.287	766.259	920.712	1077.84	1225.12
	178.4	-436.656	-405.327	-373.573	-332.028	-288.721	-255.942	-210.206	-161.809	-116.694	-64.0114	0.6135	72.5689	152	239.963	362.882	476.792	614.287	764.733	921.323	1076.93	1226.65
	178.5	-433.299	-406.853	-373.268	-332.333	-288.111	-254.721	-210.512	-163.03	-116.083	-63.7062	0.30832	73.1793	152.915	240.573	362.272	476.486	613.982	762.902	920.712	1076.93	1227.87
	178.6	-429.942	-408.684	-371.437	-331.418	-288.416	-254.111	-209.901	-164.861	-115.473	-63.401	0.6135	73.7896	153.525	241.488	361.051	476.486	614.287	761.681	919.491	1076.32	1228.48
	178.7	-427.806	-410.515	-369.606	-329.892	-288.416	-252.89	-208.986	-166.387	-115.473	-61.8752	0.91867	73.7896	152.915	242.709	360.441	477.097	614.593	761.376	918.881	1074.49	1229.4
	178.8	-426.28	-411.125	-367.469	-328.366	-289.027	-252.28	-209.596	-166.997	-115.778	-60.3493	0.91867	73.4844	152.61	243.93	360.746	477.402	614.898	761.071	918.271	1072.35	1230.92
	178.9	-425.365	-410.21	-366.554	-327.145	-289.027	-252.585	-209.901	-166.997	-115.168	-60.3493	0.6135	73.4844	152.915	244.845	360.746	478.012	615.203	760.46	918.271	1071.43	1232.14
	179	-425.365	-408.989	-367.469	-327.45	-288.416	-253.806	-210.206	-166.387	-115.168	-61.57	0.00315	73.4844	153.831	244.845	360.746	478.928	615.203	760.155	918.271	1072.04	1233.67
	179.1	-426.585	-406.548	-369.3	-328.976	-287.806	-254.416	-210.512	-165.777	-115.473	-62.4855	-0.30203	72.5689	153.525	244.235	359.831	480.454	614.287	760.155	919.797	1073.88	1236.41
	179.2	-428.111	-405.327	-370.826	-328.976	-286.585	-254.721	-209.901	-164.861	-116.083	-62.4855	0.00315	72.2637	153.22	243.625	359.22	481.369	613.982	760.765	921.628	1075.4	1238.25
	179.3	-430.248	-404.411	-371.742	-328.366	-286.28	-254.416	-210.206	-164.556	-116.388	-61.8752	0.00315	72.8741	152.61	243.014	358.61	482.285	614.287	761.071	922.848	1076.32	1237.94
	179.4	-431.163	-404.411	-372.047	-328.976	-286.585	-253.806	-209.291	-163.945	-115.778	-61.8752	0.30832	73.7896	151.694	243.014	357.694	482.285	615.203	760.46	923.154	1076.93	1237.03
	179.5	-431.773	-404.106	-372.352	-330.807	-287.196	-252.89	-208.07	-163.945	-116.083	-61.57	0.00315	74.0948	151.694	243.319	357.694	481.674	615.508	759.24	922.543	1076.93	1236.11
	179.6	-432.384	-404.106	-372.047	-332.028	-287.501	-251.975	-206.849	-164.861	-116.388	-62.1803	0.00315	74.0948	152	243.625	358.61	481.064	616.118	758.934	921.323	1076.62	1233.36
	179.7	-432.994	-403.496	-372.047	-332.638	-286.585	-251.669	-206.849	-165.166	-117.304	-62.7907	-0.60721	73.7896	152	243.93	359.831	480.454	615.203	759.24	921.628	1076.93	1230.31
	179.8	-435.13	-403.191	-372.047	-332.638	-286.28	-252.585	-206.849	-164.861	-116.388	-62.1803	0.00315	73.4844	152.61	244.235	360.136	480.454	614.898	758.629	922.543	1077.23	1228.48
	179.9	-436.046	-403.191	-372.657	-332.944	-287.501	-253.195	-207.765	-164.251	-116.083	-62.1803	0.00315	73.1793	153.22	243.93	359.831	481.674	614.287	757.714	922.848	1078.15	1228.79
	180	-435.741	-404.717	-373.878	-333.249	-288.721	-254.416	-208.986	-164.251	-116.083	-61.57	-0.30203	72.8741	153.525	243.014	359.525	482.59	614.593	758.019	922.543	1077.23	1228.48
	180.1	-435.741	-405.327	-375.099	-333.249	-289.332	-253.5	-209.291	-164.251	-116.694	-61.8752	0.00315	73.4844	153.831	243.014	360.136	482.895	615.203	757.714	922.238	1076.32	1227.87
	180.2	-433.299	-405.327	-376.319	-332.333	-289.332	-252.585	-209.291	-163.945	-117.914	-61.2648	0.6135	73.7896	153.831	242.709	361.356	483.2	615.813	757.103	921.017	1076.01	1227.56
	180.3	-431.468	-404.411	-377.235	-329.892	-288.416	-252.89	-209.291	-163.945	-118.219	-60.3493	0.30832	73.4844	154.441	242.404	361.051	483.2	615.203	756.493	919.186	1075.1	1229.09
	180.4	-430.248	-404.411	-378.456	-328.976	-289.332	-253.195	-210.206	-164.556	-117.609	-59.4338	0.00315	72.8741	154.441	241.488	360.136	481.369	613.677	755.883	918.271	1071.74	1231.23
	180.5	-430.553	-405.632	-378.761	-329.892	-291.773	-253.5	-209.901	-165.166	-117.609	-58.8234	-0.60721	72.5689	153.831	240.878	359.22	479.538	613.067	757.103	918.576	1067.16	1231.53
	180.6	-432.384	-406.853	-377.845	-332.028	-293.909	-254.111	-209.291	-164.861	-117.914	-58.8234	-0.60721	73.1793	154.136	241.488	358.915	478.928	614.287	760.155	918.576	1064.72	1231.23
	180.7	-434.215	-407.158	-376.319	-333.249	-295.13	-254.111	-208.07	-164.251	-118.525	-60.0441	-0.30203	73.1793	154.136	241.488	358.61	478.623	616.118	761.681	919.186	1065.94	1230.62
	180.8	-434.825	-405.937	-375.709	-333.554	-295.435	-254.416	-208.375	-164.861	-118.83	-60.3493	-0.30203	73.7896	154.136	242.404	359.525	478.317	616.729	762.291	918.881	1069.6	1230.31
	180.9	-434.825	-404.106	-374.183	-332.333	-296.351	-254.416	-208.375	-164.861	-119.135	-61.57	-0.30203	72.8741	153.831	243.319	359.22	478.317	617.339	761.681	919.491	1073.57	1229.4
	181	-433.299	-403.191	-371.742	-330.807	-295.741	-252.89	-208.07	-164.251	-119.745	-61.8752	-0.30203	72.2637	152.915	242.709	359.22	478.623	617.339	761.376	921.933	1076.62	1229.4
	181.1	-433.604	-402.886	-370.216	-329.587	-295.435	-251.669	-208.07	-164.251	-120.966	-62.4855	-0.60721	72.5689	151.694	242.709	359.22	478.623	616.118	761.071	923.459	1078.45	1229.4
	181.2	-435.435	-402.275	-370.216	-329.892	-295.435	-251.669	-208.375	-163.64	-121.271	-62.4855	0.00315	72.5689	152	242.404	360.136	478.928	614.898	760.765	923.459	1078.45	1229.7
	181.3	-436.961	-401.97	-370.521	-331.113	-295.435	-251.975	-209.596	-163.945	-121.271	-62.4855	1.22385	73.1793	151.694	242.099	360.441	478.317	613.677	760.765	922.238	1077.84	1229.09
	181.4	-436.046	-402.58	-370.521	-332.944	-295.13	-252.28	-210.817	-164.251	-119.135	-61.57	1.22385	72.8741	152.305	241.794	360.136	477.402	613.372	760.765	921.323	1077.54	1229.7
	181.5	-433.604	-403.801	-370.216	-334.164	-296.656	-253.195	-212.648	-163.64	-118.219	-61.57	0.91867	72.5689	152.61	241.488	359.22	476.181	613.372	760.155	921.017	1076.62	1230.92
	181.6	-432.994	-404.717	-371.132	-334.164	-298.792	-253.195	-213.563	-163.64	-117.914	-61.57	0.91867	72.5689	152.61	241.488	359.22	475.876	612.762	760.155	921.628	1075.4	1232.75
	181.7	-434.215	-404.717	-370.826	-331.418	-299.708	-253.195	-214.174	-163.64	-118.219	-61.8752	-0.30203	72.5689	152.61	241.183	358.915	476.181	612.151	759.24	922.543	1073.57	1233.67
	181.8	-437.572	-405.022	-372.047	-328.061	-299.708	-251.669	-212.953	-165.166	-118.525	-60.9597	-0.91238	73.1793	152	239.657	358.915	476.792	612.151	757.714	924.069	1072.04	1233.06
	181.9	-439.403	-404.717	-373.573	-326.23	-299.097	-251.364	-211.732	-165.777	-118.525	-60.3493	-0.91238	74.0948	151.389	237.826	358	476.486	613.372	756.493	925.29	1072.35	1231.53
	182	-439.708	-403.801	-374.794	-326.23	-298.182	-250.754	-211.122	-166.387	-118.83	-60.3493	-0.60721	74.0948	151.694	237.521	357.084	475.876	613.677	757.409	924.374	1073.27	1230.01
	182.1	-439.403	-402.275	-374.183	-326.84	-296.046	-251.975	-211.427	-166.387	-118.83	-60.3493	-0.30203	74.0948	152	238.437	355.558	475.876	614.287	758.629	923.764	1074.18	1229.4
	182.2	-438.487	-401.36	-374.488	-326.535	-293.299	-254.111	-211.427	-165.777	-117.304	-60.9597	0.91867	73.4844	152.61	239.352	353.727	476.486	614.593	760.765	921.933	1074.18	1229.09
	182.3	-437.572	-401.36	-376.93	-327.756	-290.553	-256.857	-212.037	-165.471	-116.388	-61.8752	0.91867	73.1793	153.22	239.657	353.117	477.402	614.593	761.071	921.628	1074.49	1228.48
	182.4	-435.741	-402.58	-379.982	-328.976	-288.721	-258.078	-211.427	-164.861	-116.083	-62.1803	0.00315	73.1793	153.22	239.352	352.506	478.317	613.982	759.545	922.238	1074.79	1228.79
	182.5	-433.604	-404.411	-380.897	-330.807	-286.89	-257.773	-211.122	-165.166	-116.388	-62.4855	-0.60721	73.1793	153.22	239.963	352.201	478.928	613.677	757.714	923.459	1075.4	1229.7
	182.6	-432.384	-404.106	-379.371	-332.944	-286.585	-256.247	-210.206	-164.861	-115.778	-62.4855	0.30832	72.8741	154.136	241.488	351.591	478.623	613.372	755.883	924.069	1074.49	1230.01
	182.7	-431.773	-403.191	-376.625	-335.385	-285.975	-255.331	-210.512	-164.251	-115.473	-63.7062	0.91867	72.5689	155.051	242.099	351.896	477.707	613.067	755.577	925.29	1071.43	1230.01
	182.8	-431.163	-402.275	-374.183	-336.911	-285.975	-255.942	-211.427	-163.64	-114.557	-63.7062	0.91867	72.5689	155.051	242.099	351.591	478.012	613.067	757.103	927.121	1067.47	1229.4
	182.9	-430.248	-402.58	-373.268	-337.216	-286.89	-257.468	-212.343	-163.335	-114.252	-63.401	0.30832	73.1793	154.441	241.794	351.591	478.623	612.151	757.409	928.647	1064.42	1229.7
	183	-429.637	-403.496	-372.352	-335.69	-287.501	-258.688	-212.343	-163.03	-114.252	-62.4855	0.00315	73.4844	154.136	242.709	351.896	478.317	610.93	757.103	930.478	1062.28	1230.01
	183.1	-428.111	-405.937	-372.963	-333.249	-288.416	-259.299	-212.343	-162.725	-114.557	-61.8752	0.6135	72.5689	154.746	243.319	353.117	478.317	609.71	755.883	931.393	1060.75	1229.4
	183.2	-426.28	-408.379	-372.657	-330.502	-289.637	-258.994	-212.953	-162.725	-115.473	-62.1803	0.30832	71.6534	155.662	243.014	353.117	477.402	607.574	754.967	932.309	1059.84	1229.7
	183.3	-425.67	-408.684	-372.963	-327.756	-290.247	-258.383	-213.258	-162.114	-115.168	-62.7907	0.00315	72.2637	155.967	243.625	352.812	477.097	606.353	755.272	931.698	1060.14	1230.31
	183.4	-426.28	-406.853	-373.268	-326.535	-291.773	-258.383	-213.868	-162.42	-114.252	-62.7907	-0.60721	72.5689	155.967	243.625	353.117	477.097	606.353	757.103	930.173	1061.36	1231.53
	183.5	-427.196	-405.632	-375.099	-327.145	-292.078	-258.078	-214.784	-162.725	-113.642	-62.1803	-1.21756	73.1793	155.967	243.93	353.117	478.317	608.489	759.545	928.647	1062.89	1232.45
	183.6	-429.027	-406.853	-375.709	-327.145	-292.078	-258.994	-215.699	-162.42	-114.252	-61.2648	-0.91238	72.8741	155.967	244.54	354.032	478.928	610.625	761.376	928.647	1063.19	1233.36
	183.7	-430.858	-408.684	-375.099	-326.23	-292.078	-260.214	-215.699	-163.64	-115.168	-61.2648	-0.60721	72.8741	155.662	244.845	354.948	477.707	611.846	762.902	928.952	1062.89	1233.97
	183.8	-432.384	-411.125	-375.404	-324.094	-291.773	-261.435	-215.089	-163.64	-116.694	-60.6545	0.00315	72.5689	154.441	245.456	355.863	476.792	611.541	762.902	929.257	1063.19	1233.36
	183.9	-434.215	-413.262	-375.099	-322.262	-292.384	-262.35	-213.868	-163.03	-117.304	-59.739	0.00315	73.4844	153.525	245.456	355.863	475.876	610.625	761.986	928.342	1063.19	1232.14
	184	-434.215	-414.177	-374.183	-320.737	-293.604	-261.74	-213.258	-163.64	-118.219	-59.4338	-0.30203	74.0948	153.22	245.151	356.168	475.876	609.405	760.155	927.121	1064.72	1230.31
	184.1	-433.604	-414.177	-373.573	-320.431	-294.52	-260.825	-212.343	-164.861	-118.219	-59.1286	-0.30203	74.7052	153.525	245.151	356.474	476.792	609.099	757.714	926.51	1066.86	1229.4
	184.2	-432.994	-415.703	-372.352	-319.821	-294.215	-258.994	-211.732	-165.777	-118.83	-59.4338	0.91867	75.0103	153.525	245.151	357.084	478.317	608.184	756.798	926.816	1068.38	1230.31
	184.3	-431.468	-416.618	-370.216	-319.516	-293.299	-255.942	-209.901	-165.777	-118.525	-60.0441	0.91867	75.3155	153.525	244.845	357.389	478.317	607.879	757.409	928.342	1069.3	1233.06
	184.4	-430.248	-416.924	-368.69	-320.126	-291.773	-252.89	-208.68	-165.471	-118.219	-61.2648	1.52902	74.7052	153.525	245.456	356.779	478.012	608.489	757.714	928.647	1068.99	1235.19
	184.5	-429.637	-416.008	-369.3	-320.126	-291.468	-251.364	-208.07	-165.471	-117.609	-61.8752	0.91867	74.4	154.136	246.066	355.863	478.623	608.489	758.019	928.342	1066.25	1235.8
	184.6	-429.942	-414.482	-371.132	-319.821	-292.384	-251.059	-207.765	-165.166	-116.694	-61.57	0.6135	73.4844	153.22	246.371	355.253	480.148	608.489	758.934	928.036	1061.97	1234.28
	184.7	-430.858	-411.736	-372.047	-318.6	-292.994	-252.28	-208.07	-164.556	-115.168	-60.6545	0.30832	73.7896	152.305	246.066	354.643	480.454	609.099	760.765	927.121	1058.92	1231.53
	184.8	-432.689	-409.905	-372.963	-317.99	-292.078	-253.195	-208.68	-163.64	-114.557	-59.739	0.30832	74.4	152.915	244.845	354.032	480.759	609.71	761.681	925.595	1057.4	1229.09
	184.9	-434.215	-410.21	-373.268	-318.6	-290.553	-253.5	-209.291	-164.251	-114.862	-59.739	0.30832	74.0948	152.61	243.93	353.422	480.759	610.625	761.986	924.374	1057.4	1227.26
	185	-433.91	-412.041	-372.352	-319.516	-289.942	-253.195	-209.291	-164.251	-115.473	-60.6545	0.00315	73.1793	152.61	243.319	353.422	481.064	610.32	762.291	924.985	1058.31	1226.95
	185.1	-432.079	-413.872	-370.826	-321.042	-289.332	-253.195	-208.375	-164.556	-115.473	-61.57	-0.60721	72.2637	152.305	243.625	354.032	480.759	610.015	763.512	925.9	1059.23	1227.56
	185.2	-429.942	-413.262	-369.606	-321.347	-288.721	-252.585	-208.07	-164.861	-115.473	-61.57	-0.30203	72.2637	152.61	244.235	354.337	481.674	609.71	764.733	925.9	1059.23	1227.56
	185.3	-427.501	-411.125	-369.911	-321.347	-288.416	-251.975	-208.68	-164.556	-115.473	-61.57	0.6135	72.5689	152.915	245.151	354.643	482.285	610.625	764.733	923.764	1059.23	1227.26
	185.4	-428.111	-408.989	-369.911	-321.652	-288.416	-252.585	-209.291	-163.64	-115.778	-61.8752	0.91867	72.2637	152.915	246.676	354.337	481.98	611.846	763.207	921.933	1059.23	1226.65
	185.5	-429.332	-406.853	-370.826	-322.568	-289.027	-254.111	-209.596	-163.64	-116.388	-61.57	0.91867	72.2637	153.22	247.592	353.117	482.285	611.846	762.596	921.628	1059.53	1225.73
	185.6	-430.248	-405.022	-372.657	-324.094	-289.942	-255.331	-210.512	-162.42	-117.609	-61.57	0.6135	72.2637	153.831	247.287	352.812	481.98	612.456	763.207	923.154	1059.23	1225.73
	185.7	-430.248	-404.411	-375.099	-325.314	-291.163	-256.552	-212.037	-161.199	-118.219	-62.1803	0.91867	72.5689	154.746	246.982	353.117	482.285	613.067	764.733	924.374	1059.84	1225.12
	185.8	-429.637	-405.937	-376.014	-326.535	-291.468	-257.163	-212.953	-161.199	-117.609	-63.401	1.52902	72.8741	154.746	246.982	354.032	481.98	613.677	766.869	924.985	1061.06	1224.82
	185.9	-429.027	-408.989	-376.014	-327.145	-291.468	-255.637	-213.563	-162.42	-116.999	-63.0959	0.91867	72.5689	154.441	246.676	353.727	482.59	614.593	768.7	924.679	1061.06	1226.04
	186	-428.416	-411.736	-374.794	-328.061	-290.553	-254.721	-212.953	-163.03	-116.999	-62.1803	0.30832	72.5689	154.441	246.066	353.422	483.811	614.898	768.7	925.29	1060.14	1228.48
	186.1	-427.806	-412.651	-374.183	-327.756	-290.553	-254.721	-212.343	-162.725	-117.914	-61.57	0.91867	72.5689	154.136	244.845	353.727	485.031	615.203	767.479	926.816	1058.62	1231.84
	186.2	-429.027	-412.956	-373.878	-327.145	-289.942	-256.247	-211.732	-163.335	-118.525	-61.2648	0.00315	72.5689	153.525	244.235	354.337	485.336	615.508	765.953	928.647	1058.01	1233.67
	186.3	-430.858	-412.041	-372.963	-327.45	-291.163	-255.942	-211.122	-164.251	-119.135	-60.9597	-0.91238	72.5689	152.915	244.54	355.558	485.642	615.813	765.038	930.478	1058.01	1232.75
	186.4	-431.468	-410.515	-372.047	-328.061	-293.604	-254.721	-208.986	-166.082	-118.83	-61.2648	0.00315	72.8741	152.305	244.54	356.168	484.116	615.508	765.343	930.478	1060.14	1231.53
	186.5	-430.248	-408.989	-371.742	-328.976	-294.52	-252.89	-208.375	-166.997	-116.999	-61.57	0.6135	73.1793	152	244.235	355.863	482.895	616.118	765.343	928.952	1062.89	1231.23
	186.6	-428.416	-408.989	-371.742	-331.113	-294.825	-251.975	-208.375	-166.692	-117.304	-61.57	1.52902	72.5689	152.305	243.93	355.558	481.98	615.813	765.343	927.731	1065.64	1230.62
	186.7	-427.806	-409.905	-372.963	-334.47	-294.215	-251.975	-207.46	-165.777	-117.609	-61.57	0.91867	72.2637	152.915	243.625	355.863	481.064	615.508	764.122	927.731	1067.16	1230.62
	186.8	-427.806	-411.125	-374.183	-337.521	-292.994	-252.585	-206.544	-164.861	-118.83	-61.8752	-0.30203	73.4844	152.61	243.93	355.558	481.064	615.203	762.902	927.731	1068.08	1229.7
	186.9	-429.027	-412.041	-375.709	-339.963	-292.689	-252.585	-205.934	-163.945	-118.83	-61.57	-0.60721	73.7896	152.305	243.93	355.253	481.064	615.203	761.681	926.816	1067.77	1229.4
	187	-430.858	-413.567	-376.625	-340.268	-292.994	-252.585	-205.324	-163.03	-118.525	-61.57	-0.60721	73.4844	152.915	243.625	354.948	480.759	615.813	761.681	925.595	1066.25	1229.4
	187.1	-432.689	-414.787	-376.93	-338.437	-293.909	-253.195	-205.018	-163.64	-118.83	-61.8752	0.00315	73.1793	153.831	243.93	354.337	481.064	614.898	761.986	924.069	1065.33	1230.01
	187.2	-433.604	-414.482	-376.93	-336.301	-294.52	-255.026	-205.324	-163.335	-119.135	-61.57	0.00315	73.1793	154.441	245.151	354.032	479.843	613.982	762.902	923.459	1064.11	1229.7
	187.3	-434.52	-415.398	-377.54	-335.385	-293.909	-255.637	-205.934	-163.64	-119.745	-60.9597	-0.30203	73.1793	154.746	245.456	354.032	478.317	613.372	763.817	921.933	1062.89	1228.79
	187.4	-436.046	-416.618	-378.151	-335.08	-293.604	-256.247	-206.849	-163.945	-119.135	-61.57	0.30832	73.7896	154.746	245.761	353.422	478.317	614.287	764.733	921.628	1061.97	1227.87
	187.5	-436.656	-417.534	-377.54	-335.08	-293.909	-256.857	-207.155	-164.861	-117.304	-61.2648	0.30832	73.1793	154.441	245.456	353.422	478.928	614.898	765.343	922.543	1061.36	1226.95
	187.6	-437.267	-417.229	-376.93	-335.08	-294.215	-257.163	-206.849	-165.777	-116.999	-61.2648	-0.60721	72.5689	155.051	245.456	353.422	480.148	614.898	765.648	924.069	1060.45	1226.34
	187.7	-436.961	-416.924	-376.93	-334.775	-293.604	-256.247	-207.46	-166.387	-117.609	-61.57	-0.91238	71.9586	155.051	244.54	352.812	481.064	613.982	765.038	924.069	1059.53	1225.73
	187.8	-435.741	-417.229	-377.54	-335.385	-292.078	-255.331	-208.07	-167.302	-117.914	-62.1803	-0.91238	72.5689	154.746	244.845	352.201	481.064	613.372	762.902	923.764	1057.7	1227.26
	187.9	-433.299	-417.839	-378.761	-335.69	-291.468	-254.721	-209.596	-167.302	-118.525	-62.1803	-0.30203	72.8741	154.746	245.761	353.117	479.843	613.982	761.071	922.848	1056.48	1227.87
	188	-430.553	-418.449	-378.456	-334.164	-289.637	-255.331	-210.512	-167.302	-117.304	-61.8752	-0.60721	72.5689	154.746	245.761	353.727	478.623	614.287	759.24	922.238	1055.87	1228.18
	188.1	-428.722	-418.755	-377.845	-333.249	-288.721	-255.942	-209.901	-167.608	-116.694	-61.2648	-0.91238	72.5689	153.525	245.456	353.422	476.792	614.593	759.24	920.407	1056.18	1229.09
	188.2	-426.891	-418.144	-376.319	-334.47	-287.196	-256.552	-208.68	-167.302	-116.694	-62.1803	-0.60721	73.4844	152.61	245.151	353.422	474.96	613.677	759.24	919.491	1056.79	1230.01
	188.3	-425.365	-416.618	-374.183	-336.301	-285.975	-256.552	-207.46	-166.387	-117.304	-62.7907	-0.30203	73.7896	152.305	244.845	354.032	474.35	612.456	758.629	917.66	1058.92	1230.92
	188.4	-424.144	-415.398	-372.352	-336.606	-285.365	-257.163	-206.239	-166.387	-117.304	-62.4855	0.30832	74.0948	152.915	245.151	353.117	475.266	611.236	758.324	917.05	1060.45	1230.62
	188.5	-424.754	-413.872	-370.826	-335.69	-285.67	-257.163	-206.849	-167.302	-118.219	-61.57	0.30832	73.1793	153.831	245.456	352.506	474.655	610.015	758.324	916.44	1060.45	1229.09
	188.6	-426.585	-411.736	-370.521	-334.47	-285.67	-258.383	-206.849	-166.997	-118.83	-61.2648	0.30832	73.4844	154.746	245.456	352.812	473.129	610.015	757.714	916.745	1059.23	1226.95
	188.7	-429.942	-410.515	-370.826	-333.859	-286.28	-259.299	-207.765	-166.692	-118.83	-60.9597	0.30832	73.4844	153.831	245.456	353.727	471.604	610.32	757.409	917.05	1058.01	1225.73
	188.8	-433.91	-410.515	-371.742	-334.164	-286.89	-259.909	-208.68	-166.387	-117.304	-61.57	0.91867	73.1793	153.22	245.456	354.032	470.993	610.32	757.409	917.05	1056.79	1224.82
	188.9	-436.046	-410.515	-370.826	-334.775	-287.196	-259.604	-209.596	-165.471	-116.388	-61.8752	1.52902	72.5689	153.22	244.54	354.337	472.214	611.541	759.85	915.829	1055.26	1224.51
	189	-437.877	-409.599	-370.826	-335.385	-286.585	-258.688	-210.206	-164.556	-116.083	-62.1803	2.13938	72.2637	152.915	243.625	353.727	472.824	611.846	763.207	915.524	1053.12	1224.51
	189.1	-440.013	-408.684	-372.352	-335.69	-285.365	-257.163	-211.427	-163.64	-116.083	-61.8752	1.8342	71.6534	152.305	243.014	353.117	473.74	612.151	765.343	916.135	1051.9	1225.12
	189.2	-443.37	-408.989	-373.268	-335.08	-285.365	-255.942	-212.037	-163.64	-115.778	-62.1803	1.22385	71.9586	152	244.235	353.117	474.96	612.151	766.564	917.966	1051.6	1225.73
	189.3	-445.811	-409.294	-373.878	-333.554	-287.196	-255.331	-211.427	-163.64	-116.083	-62.1803	0.91867	72.2637	152.305	245.761	354.032	475.571	612.151	765.343	919.491	1052.21	1226.04
	189.4	-446.117	-409.905	-373.878	-330.502	-289.027	-254.721	-210.512	-163.945	-116.999	-61.8752	1.22385	72.5689	151.389	246.066	355.558	476.181	612.456	764.122	919.797	1052.82	1225.43
	189.5	-444.591	-409.905	-373.878	-327.45	-289.332	-254.721	-208.986	-163.64	-117.609	-61.57	0.91867	71.9586	151.084	246.066	356.168	477.097	611.541	764.428	920.712	1052.82	1224.51
	189.6	-441.539	-409.905	-374.183	-325.925	-289.027	-254.721	-208.07	-162.114	-116.999	-61.2648	0.30832	72.5689	151.389	246.371	356.779	478.012	610.625	764.428	922.848	1053.12	1222.07
	189.7	-439.098	-411.125	-375.099	-328.061	-289.637	-255.026	-207.155	-160.894	-116.083	-61.8752	-0.30203	72.8741	151.694	246.982	357.694	478.317	610.93	764.428	924.679	1052.21	1219.33
	189.8	-435.435	-411.736	-375.709	-331.723	-290.247	-255.026	-206.544	-159.368	-115.473	-61.8752	-0.60721	72.8741	152.305	246.676	358.61	478.012	612.762	763.817	927.121	1048.85	1218.71
	189.9	-433.604	-412.956	-376.625	-333.859	-290.858	-255.637	-206.239	-158.757	-115.778	-62.7907	-0.60721	72.2637	152.61	247.287	358.61	477.402	615.203	764.733	927.121	1046.41	1221.77
	190	-432.994	-412.956	-376.014	-335.385	-291.163	-257.468	-205.934	-158.452	-116.388	-63.0959	0.00315	71.9586	152.915	247.287	358.915	477.707	616.729	765.038	926.205	1045.8	1226.04
	190.1	-432.994	-412.956	-374.794	-335.69	-291.773	-258.688	-206.544	-159.368	-116.999	-62.4855	0.91867	71.9586	152.305	246.982	359.831	478.012	617.034	765.648	924.985	1047.94	1230.01
	190.2	-432.689	-412.956	-374.183	-335.385	-292.078	-258.994	-207.155	-161.199	-116.694	-62.4855	0.91867	72.5689	152.305	246.371	360.441	478.317	617.644	764.733	924.679	1050.68	1230.92
	190.3	-431.773	-412.956	-373.878	-333.554	-292.078	-258.688	-207.765	-162.114	-116.388	-62.7907	0.30832	72.2637	152.305	245.456	359.525	479.233	617.339	763.207	924.985	1052.82	1230.62
	190.4	-431.468	-412.346	-373.878	-333.249	-292.994	-258.688	-208.375	-161.809	-116.694	-63.0959	0.6135	72.5689	152	245.151	357.694	480.148	617.339	763.817	926.51	1053.12	1228.79
	190.5	-432.384	-410.82	-374.488	-333.554	-293.604	-258.994	-208.375	-161.809	-117.304	-63.401	0.91867	72.8741	152.305	245.151	356.474	480.148	617.644	763.817	926.51	1051.9	1227.87
	190.6	-433.91	-409.599	-375.404	-332.638	-294.215	-258.383	-208.07	-161.504	-117.609	-63.0959	0.00315	72.8741	152.61	245.456	356.168	480.454	617.95	762.596	924.679	1050.99	1228.18
	190.7	-434.215	-407.463	-377.54	-332.028	-294.52	-256.857	-208.07	-161.809	-117.609	-62.7907	-0.30203	73.1793	152.305	245.456	357.084	480.148	617.95	760.765	922.543	1050.68	1228.48
	190.8	-434.215	-405.327	-380.287	-332.028	-295.435	-255.942	-207.765	-161.809	-116.999	-63.0959	0.91867	74.0948	152	246.066	357.694	479.538	617.034	760.46	919.186	1050.07	1226.65
	190.9	-434.215	-403.801	-381.507	-330.807	-296.656	-255.637	-208.07	-162.114	-116.694	-63.0959	1.52902	74.4	152	246.371	358.61	479.538	615.508	761.071	916.135	1051.29	1226.04
	191	-434.825	-403.801	-382.118	-329.282	-296.046	-255.026	-208.07	-161.199	-116.388	-63.0959	1.8342	74.7052	152.915	246.676	358.915	478.623	614.287	762.291	913.998	1054.04	1227.87
	191.1	-436.656	-405.327	-379.371	-327.756	-295.435	-254.416	-208.375	-160.894	-115.473	-62.7907	2.13938	73.1793	153.22	246.982	359.22	478.012	613.067	762.902	912.778	1056.79	1230.01
	191.2	-438.182	-406.548	-376.014	-327.45	-295.13	-253.195	-208.68	-162.42	-115.778	-63.0959	1.52902	71.9586	152.915	247.287	359.525	477.707	612.151	763.207	913.388	1058.31	1229.4
	191.3	-438.487	-407.463	-373.268	-326.84	-294.52	-253.195	-209.596	-163.945	-115.778	-63.7062	0.91867	71.6534	152.915	247.592	358.915	477.707	612.151	762.291	916.135	1059.23	1227.56
	191.4	-438.792	-408.684	-370.826	-326.84	-293.909	-253.5	-211.122	-164.861	-115.473	-64.3166	0.6135	71.6534	153.22	247.897	358	478.012	613.067	761.681	920.102	1058.92	1225.43
	191.5	-439.708	-410.21	-369.606	-327.145	-293.909	-255.026	-211.732	-164.861	-115.778	-64.0114	0.30832	71.9586	153.22	247.592	357.084	477.402	614.593	762.902	923.459	1058.01	1225.43
	191.6	-441.234	-410.82	-369.606	-328.366	-293.604	-256.552	-210.512	-163.945	-116.694	-63.7062	-0.30203	71.6534	152.915	247.592	356.474	477.402	615.203	764.733	925.595	1056.79	1226.34
	191.7	-441.539	-410.21	-369.606	-329.892	-294.215	-257.163	-208.375	-163.945	-117.914	-63.401	0.00315	71.6534	152.305	246.066	356.168	477.402	614.593	765.953	926.205	1056.48	1226.95
	191.8	-440.929	-408.684	-369.911	-330.807	-293.909	-258.383	-206.849	-165.471	-117.304	-63.0959	0.30832	72.2637	152.305	243.93	354.948	478.012	614.287	766.564	926.51	1056.18	1226.65
	191.9	-440.929	-406.853	-369.606	-330.807	-292.384	-259.299	-205.324	-166.692	-117.304	-62.7907	0.00315	72.5689	152.915	241.183	353.727	478.012	613.982	766.259	927.121	1054.34	1224.21
	192	-440.318	-406.853	-368.995	-330.502	-290.858	-259.909	-205.018	-166.692	-116.694	-62.4855	0.00315	72.5689	154.136	240.573	353.117	477.707	613.677	766.564	928.036	1052.82	1221.46
	192.1	-439.708	-407.158	-368.69	-331.113	-288.416	-260.519	-205.629	-166.997	-115.778	-62.7907	0.30832	72.5689	154.441	241.488	353.117	476.486	613.067	767.174	927.426	1052.21	1219.33
	192.2	-438.792	-407.768	-368.69	-332.638	-286.89	-261.74	-206.849	-167.302	-114.557	-62.7907	-0.60721	72.5689	154.136	241.794	352.506	475.571	612.151	767.784	925.9	1052.21	1219.63
	192.3	-439.403	-408.989	-370.826	-334.775	-285.67	-261.435	-207.46	-167.913	-113.642	-63.401	-0.91238	73.4844	153.525	241.488	352.201	475.571	610.93	767.784	925.29	1051.9	1219.63
	192.4	-440.013	-409.905	-374.488	-336.606	-284.754	-259.909	-206.544	-167.913	-114.557	-63.0959	-0.60721	72.5689	153.22	241.488	352.812	476.181	610.32	767.784	924.374	1052.51	1218.41
	192.5	-440.929	-410.21	-377.235	-337.216	-284.449	-259.299	-205.629	-167.302	-114.862	-63.0959	-0.60721	71.9586	154.136	242.099	353.117	476.792	609.71	766.564	923.764	1053.73	1217.19
	192.6	-441.234	-410.82	-378.761	-336.606	-285.059	-258.688	-206.544	-166.082	-114.557	-62.7907	-0.30203	71.3482	154.136	242.404	354.032	478.012	608.794	765.343	921.933	1055.57	1216.88
	192.7	-440.623	-411.43	-377.54	-335.69	-285.365	-259.299	-209.901	-164.556	-114.557	-63.0959	0.30832	70.4327	153.831	243.319	354.643	478.317	608.794	764.122	919.491	1056.18	1217.8
	192.8	-439.708	-410.82	-373.878	-334.164	-286.28	-259.604	-212.037	-163.945	-115.473	-63.401	0.30832	69.8223	153.22	243.625	355.253	478.012	609.71	763.817	917.05	1056.18	1219.94
	192.9	-438.182	-409.294	-369.3	-332.638	-286.28	-259.604	-212.343	-163.335	-116.388	-63.7062	0.00315	70.1275	153.22	244.54	356.168	478.012	611.236	762.902	917.05	1054.34	1221.77
	193	-436.351	-407.768	-366.554	-330.807	-285.365	-258.994	-212.648	-162.725	-117.304	-63.7062	0.00315	70.7379	153.22	245.456	356.779	478.012	612.151	761.986	918.576	1052.82	1223.29
	193.1	-434.825	-406.548	-364.418	-328.671	-283.839	-258.078	-212.953	-161.504	-116.694	-64.0114	0.00315	71.6534	153.525	246.371	357.084	478.012	612.151	762.291	920.102	1051.9	1224.82
	193.2	-433.91	-407.768	-363.197	-327.756	-283.533	-259.299	-212.343	-161.504	-115.473	-64.0114	-0.30203	71.9586	153.831	246.982	357.084	477.402	612.151	763.512	920.407	1050.99	1225.73
	193.3	-436.046	-409.905	-363.807	-327.756	-284.449	-262.045	-211.732	-160.894	-115.168	-64.3166	0.30832	71.9586	154.136	247.287	356.779	476.486	613.372	763.207	921.017	1050.38	1226.34
	193.4	-438.792	-411.43	-364.723	-328.671	-285.975	-264.792	-210.817	-160.283	-114.862	-64.3166	0.6135	71.6534	154.441	246.676	355.863	477.097	613.982	762.291	921.017	1049.77	1228.18
	193.5	-441.539	-411.125	-365.638	-330.502	-287.196	-266.318	-208.986	-160.283	-114.862	-63.401	0.30832	71.6534	154.136	245.456	356.168	478.623	614.593	761.681	923.154	1049.16	1228.18
	193.6	-442.455	-410.21	-366.249	-332.028	-287.806	-265.097	-208.68	-161.504	-115.168	-62.7907	0.6135	71.043	153.831	245.761	357.084	479.538	616.118	762.596	925.9	1050.07	1227.87
	193.7	-442.455	-408.989	-365.944	-332.028	-287.501	-263.571	-208.375	-163.03	-116.083	-62.1803	0.6135	71.3482	153.525	246.066	356.474	479.538	617.95	762.596	928.036	1051.6	1228.48
	193.8	-440.318	-406.853	-365.638	-331.418	-287.501	-261.74	-208.07	-164.861	-118.219	-62.4855	1.52902	71.043	153.831	246.676	355.863	479.843	619.475	761.376	928.342	1053.43	1229.09
	193.9	-437.267	-405.327	-365.333	-329.892	-287.501	-260.214	-208.68	-165.777	-118.83	-63.401	0.6135	71.6534	153.831	246.982	356.779	478.623	620.086	760.765	927.426	1054.34	1230.01
	194	-434.825	-404.717	-365.028	-329.587	-287.806	-258.994	-208.375	-165.471	-118.83	-63.401	-0.30203	71.6534	153.22	247.592	358.305	478.317	620.696	760.765	926.205	1054.34	1229.7
	194.1	-434.825	-403.801	-363.807	-329.282	-287.806	-258.688	-208.375	-164.861	-117.914	-63.7062	0.00315	71.3482	151.389	246.676	359.525	478.623	620.696	760.46	925.595	1054.95	1228.48
	194.2	-436.351	-403.496	-363.807	-329.587	-287.501	-259.299	-208.07	-163.335	-117.304	-63.7062	-0.30203	71.6534	150.168	245.456	358.915	477.402	620.696	761.071	925.595	1056.18	1226.95
	194.3	-439.098	-404.717	-364.723	-329.282	-286.28	-259.909	-208.68	-161.809	-117.609	-62.7907	-0.30203	72.2637	149.863	243.93	358.305	477.097	620.391	762.291	925.595	1055.87	1225.43
	194.4	-442.455	-407.463	-365.944	-328.976	-285.059	-260.519	-208.07	-161.809	-118.525	-62.1803	-0.60721	72.8741	149.558	243.319	358.915	476.792	619.781	764.122	925.595	1055.26	1225.12
	194.5	-445.201	-408.379	-367.164	-328.061	-284.144	-260.825	-206.849	-162.114	-119.44	-61.57	-0.60721	71.9586	150.474	243.93	359.525	476.792	619.475	765.648	924.985	1054.04	1226.34
	194.6	-444.591	-407.768	-367.775	-327.756	-282.923	-259.604	-206.544	-163.03	-120.05	-62.1803	0.00315	71.3482	152	244.54	359.525	477.402	617.95	765.648	922.543	1053.73	1226.95
	194.7	-442.149	-407.158	-368.995	-327.45	-282.923	-257.773	-206.849	-163.64	-119.745	-62.7907	-0.30203	71.3482	152.915	245.151	359.525	478.928	616.424	765.038	919.797	1055.57	1227.87
	194.8	-439.708	-408.074	-370.521	-327.756	-283.533	-255.637	-207.765	-164.251	-120.05	-63.0959	0.00315	71.9586	153.22	244.845	359.831	480.148	616.118	764.428	916.745	1058.01	1227.87
	194.9	-438.182	-410.21	-370.521	-328.061	-284.754	-255.026	-208.07	-164.861	-120.05	-63.0959	0.30832	72.2637	153.22	245.456	359.831	479.843	615.813	764.428	914.914	1060.14	1226.04
	195	-438.182	-411.43	-369.911	-329.282	-285.975	-255.331	-208.375	-165.166	-119.745	-62.7907	0.00315	71.6534	153.22	245.761	359.525	480.148	616.729	765.038	915.219	1061.97	1222.99
	195.1	-438.487	-411.43	-367.775	-331.723	-286.28	-255.026	-208.375	-165.166	-119.135	-63.401	0.30832	71.043	153.22	246.371	358.915	481.674	618.56	765.953	915.219	1062.58	1220.55
	195.2	-439.403	-411.125	-367.469	-333.554	-285.975	-255.026	-208.68	-165.166	-119.44	-64.0114	0.6135	71.3482	153.525	246.371	358	482.895	620.391	765.648	913.388	1062.28	1218.1
	195.3	-440.318	-411.736	-368.995	-334.164	-285.67	-255.331	-209.901	-165.471	-120.05	-64.6218	0.91867	71.9586	153.525	246.066	357.694	483.2	623.138	766.259	912.167	1062.28	1216.27
	195.4	-440.929	-412.651	-371.132	-333.859	-286.28	-255.026	-209.901	-165.777	-120.356	-64.6218	0.91867	72.2637	154.441	246.371	357.389	483.811	624.663	766.869	911.557	1061.36	1214.44
	195.5	-440.623	-412.346	-372.047	-333.249	-286.89	-255.026	-208.375	-164.861	-119.135	-64.0114	0.00315	71.6534	154.441	246.371	356.168	483.811	624.663	768.09	911.862	1059.53	1213.83
	195.6	-440.318	-411.125	-372.657	-332.638	-288.416	-254.721	-205.629	-163.64	-118.219	-63.7062	-0.91238	70.1275	154.441	246.371	354.948	483.505	624.053	769.31	913.388	1057.09	1214.44
	195.7	-441.539	-410.515	-372.657	-331.418	-289.332	-254.416	-203.492	-163.945	-118.525	-64.0114	-1.21756	68.9068	154.746	245.456	354.337	482.59	622.832	768.7	914.914	1054.95	1214.44
	195.8	-443.065	-409.905	-372.963	-330.502	-289.332	-254.416	-202.882	-162.725	-118.525	-63.401	0.30832	69.8223	154.746	246.371	354.643	481.98	621.001	768.09	914.914	1053.12	1216.58
	195.9	-443.98	-410.515	-373.573	-331.113	-289.332	-254.416	-204.103	-161.504	-118.83	-63.0959	0.91867	71.3482	154.746	246.676	355.253	483.2	618.865	768.09	914.303	1053.43	1219.63
	196	-445.811	-410.21	-374.488	-332.638	-288.111	-255.331	-205.629	-160.283	-118.83	-63.7062	1.52902	72.2637	154.136	247.287	356.474	484.726	616.729	768.7	912.472	1053.43	1223.29
	196.1	-447.337	-408.074	-376.014	-335.08	-285.975	-256.552	-207.155	-159.978	-119.135	-64.6218	1.8342	71.3482	153.525	246.371	357.084	485.947	615.508	769.921	912.472	1053.73	1225.43
	196.2	-448.863	-406.242	-378.151	-336.301	-285.365	-257.773	-207.765	-159.673	-119.44	-65.2321	1.8342	70.1275	153.22	246.371	356.474	486.252	616.118	769.005	913.998	1054.04	1225.73
	196.3	-448.863	-403.801	-378.761	-337.826	-285.67	-258.383	-208.07	-161.199	-119.135	-64.9269	0.91867	70.1275	152.915	245.761	356.168	485.947	617.339	767.479	916.135	1053.12	1224.51
	196.4	-448.253	-402.275	-377.845	-338.132	-287.196	-258.994	-208.68	-162.114	-119.44	-64.6218	0.30832	71.3482	152.61	246.371	357.389	485.642	617.644	765.953	917.966	1054.04	1221.77
	196.5	-447.643	-402.275	-376.93	-337.826	-287.806	-257.773	-209.901	-162.114	-119.135	-63.401	0.30832	71.9586	152.915	245.456	357.389	485.336	617.034	765.648	917.05	1055.26	1218.71
	196.6	-447.032	-402.886	-375.099	-336.301	-287.806	-256.552	-211.122	-161.809	-118.83	-62.4855	0.30832	71.6534	154.746	245.456	356.779	483.505	616.424	766.564	916.135	1056.18	1215.66
	196.7	-445.811	-404.106	-373.573	-334.164	-288.721	-256.247	-212.037	-162.114	-118.525	-62.1803	0.30832	71.3482	155.967	244.845	355.558	481.674	616.118	766.564	915.829	1055.87	1212.92
	196.8	-443.675	-405.022	-372.352	-332.944	-290.247	-257.163	-212.037	-161.809	-119.135	-61.2648	0.00315	70.7379	155.662	243.93	354.337	480.759	617.339	765.648	916.135	1054.65	1210.17
	196.9	-442.149	-405.937	-371.132	-332.638	-292.078	-257.773	-210.817	-160.894	-118.83	-60.6545	0.30832	70.4327	155.356	243.014	354.032	480.454	617.95	764.428	916.745	1053.73	1209.56
	197	-442.76	-405.632	-369.911	-333.249	-294.52	-259.299	-208.986	-160.589	-118.525	-60.9597	-0.30203	70.4327	155.356	243.014	354.643	481.98	618.56	764.122	917.355	1055.26	1209.56
	197.1	-443.675	-405.937	-367.469	-335.08	-296.656	-258.994	-207.765	-159.978	-117.609	-61.57	-0.30203	70.4327	153.831	243.319	355.253	483.505	619.475	764.122	917.355	1057.09	1210.78
	197.2	-443.675	-406.548	-366.249	-336.911	-296.656	-258.383	-206.849	-159.673	-116.999	-63.0959	-0.60721	71.043	152.61	243.319	354.948	484.421	621.001	764.428	917.355	1058.92	1214.14
	197.3	-440.929	-407.768	-366.859	-338.132	-295.13	-257.773	-206.544	-158.757	-116.694	-63.7062	-0.60721	71.3482	151.694	243.319	354.337	484.421	622.527	764.733	917.355	1058.92	1218.1
	197.4	-437.572	-408.684	-368.08	-338.437	-292.078	-256.857	-207.155	-158.757	-117.304	-64.0114	0.00315	71.9586	152.61	242.709	354.643	484.116	623.138	765.343	918.271	1058.62	1222.68
	197.5	-433.299	-408.989	-369.606	-337.216	-289.942	-255.942	-207.155	-158.757	-116.999	-63.7062	0.30832	72.8741	153.525	242.709	356.168	483.811	623.443	765.648	919.186	1056.18	1226.04
	197.6	-431.468	-408.379	-371.132	-336.606	-287.196	-255.331	-206.849	-158.757	-116.694	-63.0959	0.30832	73.1793	153.831	243.319	356.779	483.505	622.222	765.648	919.797	1053.73	1225.73
	197.7	-431.468	-407.158	-372.047	-336.301	-285.365	-254.721	-206.239	-158.452	-116.083	-62.4855	-0.30203	72.8741	153.525	243.319	358	482.895	621.001	766.564	920.407	1053.12	1222.68
	197.8	-432.689	-405.937	-372.352	-335.995	-284.449	-255.331	-205.324	-158.147	-117.304	-62.7907	-0.30203	72.5689	152.305	243.93	359.22	482.285	620.391	767.784	921.628	1054.65	1219.33
	197.9	-434.52	-405.327	-372.657	-336.301	-285.059	-256.552	-204.713	-158.757	-118.219	-63.0959	-0.30203	72.5689	152.305	244.235	360.136	481.98	620.086	769.005	920.712	1054.65	1216.27
	198	-436.046	-405.632	-372.047	-336.301	-285.975	-258.383	-203.798	-159.063	-118.525	-62.7907	0.00315	72.2637	152.305	244.235	359.831	482.895	621.001	769.921	921.017	1053.43	1215.05
	198.1	-437.572	-406.242	-371.132	-335.995	-287.806	-258.078	-203.492	-159.673	-118.525	-62.7907	0.6135	71.3482	153.525	245.151	358.61	484.726	621.612	771.752	921.628	1051.9	1214.75
	198.2	-439.098	-407.463	-371.742	-335.08	-288.416	-257.468	-203.798	-160.589	-117.304	-63.0959	0.6135	70.4327	153.831	246.982	357.389	484.726	621.001	773.278	921.323	1050.68	1214.44
	198.3	-439.708	-408.379	-373.268	-334.47	-287.806	-257.163	-204.408	-161.199	-116.999	-62.7907	0.91867	70.4327	153.525	248.507	357.694	484.726	620.086	774.498	921.323	1050.68	1214.44
	198.4	-440.623	-408.684	-375.404	-332.638	-287.501	-256.857	-203.798	-161.504	-116.694	-63.401	0.91867	71.043	152.915	248.507	358.305	484.421	619.475	773.583	921.933	1050.68	1214.75
	198.5	-441.844	-407.768	-376.93	-331.418	-288.416	-256.552	-203.492	-161.809	-116.083	-63.401	0.30832	71.6534	151.389	248.202	359.525	484.726	619.17	772.667	922.543	1050.07	1215.66
	198.6	-443.675	-405.937	-377.845	-331.418	-290.553	-257.773	-203.798	-162.42	-115.778	-63.0959	0.30832	71.9586	150.779	247.592	358.915	484.421	619.475	770.836	923.154	1049.77	1215.97
	198.7	-445.506	-403.496	-377.235	-332.944	-292.384	-257.773	-204.103	-161.199	-116.388	-62.7907	0.6135	72.2637	151.389	246.982	357.389	483.811	619.781	770.836	923.154	1049.77	1216.27
	198.8	-445.811	-401.665	-375.404	-334.775	-292.078	-258.688	-205.018	-159.673	-116.694	-62.1803	1.52902	72.5689	152	246.676	355.558	482.895	620.086	770.531	923.459	1051.29	1216.58
	198.9	-444.591	-401.665	-375.099	-335.995	-291.163	-258.688	-205.629	-158.757	-116.388	-61.57	1.22385	72.8741	152.61	246.371	354.643	481.98	620.391	770.226	923.154	1052.51	1216.88
	199	-443.065	-402.886	-375.099	-337.826	-291.468	-257.773	-207.765	-159.673	-116.694	-62.1803	1.22385	73.4844	152.305	245.761	353.727	481.064	621.001	769.005	922.238	1052.51	1217.49
	199.1	-441.844	-404.106	-376.319	-340.268	-291.773	-257.163	-208.68	-161.199	-116.999	-62.7907	0.91867	73.1793	152.915	245.456	353.727	480.148	621.306	767.174	921.017	1053.12	1218.1
	199.2	-441.539	-405.022	-376.625	-341.489	-291.773	-255.331	-209.291	-162.42	-116.694	-63.0959	0.6135	72.2637	152.915	245.761	354.948	478.623	622.527	767.174	920.102	1053.43	1218.41
	199.3	-440.013	-405.022	-376.014	-340.573	-291.468	-255.331	-209.901	-162.725	-115.473	-63.7062	-0.30203	71.6534	153.22	245.761	356.168	479.233	624.053	768.09	919.186	1053.73	1215.97
	199.4	-439.098	-404.411	-376.014	-339.352	-291.773	-256.857	-210.206	-163.03	-116.083	-64.3166	0.30832	71.3482	153.831	244.845	356.474	479.538	624.663	769.31	917.966	1053.12	1213.83
	199.5	-438.487	-403.801	-377.845	-338.132	-292.994	-258.078	-210.817	-163.03	-116.083	-64.3166	0.6135	71.043	153.831	244.845	357.084	479.843	624.053	768.395	917.66	1051.29	1211.7
	199.6	-437.877	-405.327	-379.982	-336.911	-293.909	-258.383	-210.817	-163.945	-116.083	-63.7062	-0.30203	71.3482	153.831	245.151	357.389	480.454	622.527	767.784	918.271	1048.55	1210.78
	199.7	-437.267	-407.463	-380.592	-335.995	-294.215	-257.773	-210.817	-165.166	-116.999	-62.1803	-0.60721	71.6534	153.22	244.54	356.779	481.98	621.001	766.869	920.102	1048.55	1208.64
[truncated: 3,002 more rows]

## Sheet: 1c_+DIDS_Trace
Fig. 1c	+DIDS
	Time (ms)	B	C	D	E	F	G	H	I	J	K	L	M	N	O	P	Q	R	S	T	U	V
	0	25.0244	25.9399	25.3296	25.6348	24.7192	24.7192	25.0244	25.9399	23.8037	24.7192	25.0244	25.0244	25.3296	25.9399	24.7192	25.0244	24.1089	25.3296	24.4141	25.3296	24.1089
	0.1	24.4141	26.5503	25.6348	25.3296	25.3296	24.4141	24.7192	25.9399	23.4985	24.7192	24.1089	24.7192	24.7192	26.2451	24.4141	25.3296	23.8037	25.3296	24.4141	25.6348	23.4985
	0.2	24.7192	26.2451	25.9399	25.0244	25.6348	24.7192	24.7192	25.6348	24.1089	24.1089	23.8037	25.3296	24.1089	26.2451	24.4141	25.0244	24.1089	25.0244	24.4141	25.0244	22.8882
	0.3	24.7192	25.9399	25.6348	24.4141	25.9399	24.7192	25.0244	24.1089	24.7192	23.8037	24.1089	25.9399	24.1089	25.3296	24.7192	24.4141	25.0244	24.1089	24.7192	24.1089	23.4985
	0.4	25.0244	25.9399	25.0244	25.3296	25.9399	25.0244	25.3296	23.4985	24.4141	23.1934	24.7192	25.9399	24.4141	25.0244	25.0244	23.8037	25.0244	24.7192	24.4141	25.0244	24.7192
	0.5	24.7192	25.3296	24.7192	25.3296	25.6348	25.0244	25.6348	23.4985	25.3296	23.4985	26.2451	25.9399	24.4141	25.3296	24.7192	23.8037	25.0244	25.0244	24.1089	25.0244	25.6348
	0.6	24.7192	25.0244	24.7192	25.9399	25.3296	26.2451	25.0244	24.1089	25.9399	24.7192	26.5503	25.3296	24.4141	25.6348	24.7192	24.1089	25.0244	25.3296	24.1089	24.7192	25.6348
	0.7	24.7192	25.0244	25.0244	25.9399	25.3296	26.2451	24.7192	25.3296	25.3296	25.9399	26.5503	25.0244	25.0244	25.6348	24.7192	23.8037	24.4141	25.0244	24.1089	24.7192	25.0244
	0.8	25.3296	25.3296	25.3296	25.6348	25.0244	25.9399	25.0244	26.2451	24.4141	26.2451	25.6348	25.3296	25.6348	25.3296	25.0244	24.4141	24.7192	24.7192	25.0244	25.0244	23.8037
	0.9	25.6348	25.0244	25.3296	25.0244	25.0244	25.3296	25.6348	26.2451	25.0244	25.3296	24.4141	25.6348	25.9399	25.0244	25.6348	24.4141	25.3296	24.4141	24.7192	24.4141	24.1089
	1	25.9399	25.6348	25.3296	24.1089	25.9399	25.3296	25.6348	26.2451	25.0244	24.4141	24.1089	25.0244	25.9399	24.7192	25.9399	24.7192	25.9399	24.4141	24.7192	24.1089	24.4141
	1.1	25.6348	25.6348	25.9399	24.1089	25.9399	25.6348	25.6348	25.0244	25.3296	24.7192	23.8037	24.4141	25.0244	24.7192	25.6348	25.0244	26.5503	25.0244	24.4141	24.7192	24.7192
	1.2	25.6348	25.0244	26.5503	24.7192	25.9399	26.5503	25.0244	24.4141	25.0244	25.3296	24.4141	24.4141	24.1089	24.1089	24.7192	25.6348	26.2451	25.9399	24.4141	25.3296	24.7192
	1.3	25.3296	25.6348	26.2451	25.3296	25.6348	25.9399	24.7192	24.1089	25.0244	25.0244	25.3296	24.1089	23.8037	25.0244	25.3296	26.2451	25.0244	25.6348	25.0244	25.6348	25.0244
	1.4	25.0244	26.2451	25.0244	25.9399	25.6348	25.0244	24.1089	24.7192	25.0244	25.3296	25.9399	24.7192	24.1089	25.0244	25.6348	26.2451	25.0244	25.3296	25.3296	26.2451	25.0244
	1.5	25.0244	26.2451	25.6348	26.8555	25.3296	25.3296	24.4141	25.3296	24.7192	25.0244	25.9399	25.0244	25.0244	24.7192	25.3296	25.3296	25.3296	25.0244	25.3296	25.6348	25.3296
	1.6	25.9399	26.2451	25.6348	26.2451	25.0244	25.9399	25.0244	25.9399	25.0244	25.0244	25.3296	25.6348	25.6348	24.1089	25.0244	24.4141	25.0244	24.7192	25.6348	24.7192	25.0244
	1.7	25.9399	26.2451	25.6348	25.6348	24.4141	25.9399	25.9399	25.6348	24.7192	25.0244	24.7192	25.0244	25.3296	23.8037	24.7192	24.1089	24.7192	25.0244	25.6348	24.1089	25.0244
	1.8	25.3296	26.2451	24.1089	24.7192	24.1089	25.0244	25.9399	25.0244	25.3296	25.0244	24.7192	24.4141	25.6348	23.8037	24.7192	24.4141	25.3296	25.3296	24.4141	24.7192	25.6348
	1.9	24.4141	26.2451	25.0244	23.8037	23.8037	25.6348	25.6348	25.0244	26.2451	24.1089	24.7192	24.1089	25.3296	24.1089	25.6348	24.4141	25.3296	25.6348	24.4141	25.9399	25.3296
	2	23.4985	25.9399	25.3296	23.4985	24.4141	25.9399	25.0244	25.6348	26.5503	24.1089	24.7192	24.4141	25.3296	23.8037	25.6348	24.7192	25.0244	25.9399	25.3296	26.5503	24.7192
	2.1	24.4141	25.0244	25.9399	24.1089	25.3296	25.6348	24.4141	25.0244	25.9399	24.7192	24.1089	24.1089	25.3296	23.8037	25.6348	24.7192	25.0244	25.3296	25.9399	25.3296	24.4141
	2.2	25.3296	24.4141	26.5503	24.7192	25.9399	25.3296	23.8037	25.3296	25.6348	25.3296	23.8037	24.7192	24.7192	24.7192	25.3296	25.3296	25.0244	25.3296	25.6348	24.4141	24.4141
	2.3	25.6348	23.8037	26.2451	25.3296	25.9399	24.1089	23.4985	25.3296	25.6348	25.6348	24.4141	25.0244	24.7192	25.3296	25.0244	25.3296	24.4141	25.0244	25.9399	24.7192	24.7192
	2.4	25.6348	24.4141	26.2451	25.6348	25.9399	22.8882	24.7192	25.3296	25.0244	25.9399	25.0244	25.3296	24.1089	25.0244	24.7192	24.7192	24.4141	24.7192	25.6348	25.0244	25.0244
	2.5	25.0244	25.6348	26.2451	25.6348	25.3296	23.4985	25.3296	25.9399	25.0244	25.9399	26.2451	25.0244	25.3296	25.0244	25.3296	24.1089	24.4141	24.4141	25.0244	25.0244	25.3296
	2.6	24.7192	25.9399	25.6348	25.3296	24.4141	24.1089	24.7192	26.2451	25.0244	25.6348	25.9399	25.3296	25.3296	25.3296	25.0244	24.1089	24.7192	24.7192	24.1089	25.6348	25.6348
	2.7	24.7192	25.9399	25.0244	25.3296	24.1089	24.7192	24.4141	25.9399	25.0244	25.0244	25.3296	25.0244	25.6348	25.9399	25.0244	24.7192	25.0244	25.0244	23.8037	24.7192	24.7192
	2.8	25.3296	25.9399	25.6348	25.0244	24.4141	25.9399	24.7192	25.0244	25.9399	24.1089	25.0244	24.7192	25.0244	25.9399	25.9399	25.9399	24.4141	24.4141	24.1089	23.8037	25.3296
	2.9	25.9399	25.6348	25.3296	24.7192	25.0244	26.5503	25.3296	25.0244	25.6348	24.4141	25.0244	24.7192	25.3296	25.0244	25.9399	25.9399	24.7192	24.1089	24.7192	23.4985	25.6348
	3	25.9399	25.9399	25.0244	24.4141	25.6348	26.8555	25.6348	25.9399	25.3296	24.1089	25.3296	25.0244	25.3296	24.7192	25.6348	25.6348	25.6348	24.4141	24.7192	23.4985	25.3296
	3.1	25.3296	26.2451	24.7192	23.8037	25.9399	26.2451	25.6348	25.9399	24.1089	24.7192	25.3296	25.0244	25.3296	24.4141	24.1089	25.0244	26.2451	24.4141	25.0244	24.1089	24.7192
	3.2	24.7192	25.9399	24.7192	23.8037	25.6348	25.3296	25.3296	25.6348	24.1089	24.7192	25.3296	25.0244	25.0244	24.1089	23.4985	24.4141	26.2451	25.0244	25.0244	24.1089	25.0244
	3.3	24.4141	25.9399	25.9399	24.1089	25.6348	25.0244	24.7192	25.0244	24.1089	24.7192	25.3296	25.0244	25.0244	25.0244	23.4985	24.4141	26.2451	25.3296	25.0244	24.1089	25.0244
	3.4	23.8037	25.3296	26.5503	25.3296	25.6348	24.4141	24.7192	24.7192	23.8037	23.8037	25.0244	25.0244	25.3296	25.3296	24.1089	24.4141	25.3296	25.0244	25.6348	25.3296	25.0244
	3.5	23.8037	25.0244	26.5503	25.9399	25.3296	25.0244	24.7192	24.7192	24.4141	23.4985	25.6348	25.0244	24.4141	25.9399	25.0244	24.4141	24.4141	24.7192	25.6348	26.2451	24.7192
	3.6	24.4141	24.4141	26.2451	26.2451	25.0244	25.3296	24.7192	25.0244	25.0244	24.7192	25.9399	25.0244	24.1089	25.9399	25.3296	23.8037	24.4141	25.0244	25.3296	26.8555	24.4141
	3.7	25.0244	24.4141	25.3296	26.2451	25.0244	25.6348	24.1089	25.0244	25.3296	26.8555	25.6348	24.7192	24.1089	25.6348	25.6348	24.1089	24.7192	25.6348	24.4141	25.9399	24.4141
	3.8	24.4141	24.7192	24.4141	25.6348	25.0244	25.6348	24.1089	25.0244	25.3296	27.4658	25.3296	23.8037	25.0244	25.0244	25.3296	23.8037	25.3296	25.3296	23.8037	25.6348	24.1089
	3.9	24.4141	25.0244	24.7192	24.7192	24.7192	25.3296	24.7192	24.1089	25.0244	26.8555	25.0244	24.4141	24.1089	25.3296	24.1089	23.8037	25.0244	24.4141	24.1089	25.0244	24.7192
	4	25.3296	25.0244	24.4141	24.7192	25.0244	25.3296	24.7192	24.1089	24.7192	26.2451	25.0244	24.7192	23.4985	25.3296	24.7192	23.4985	24.7192	24.4141	25.3296	25.9399	24.7192
	4.1	26.2451	25.6348	24.7192	24.4141	24.4141	25.0244	25.0244	24.1089	25.0244	25.3296	24.4141	25.0244	23.4985	24.7192	25.6348	23.8037	24.1089	24.4141	25.3296	26.2451	25.0244
	4.2	26.2451	25.6348	25.3296	24.7192	24.4141	25.3296	24.4141	24.7192	24.4141	24.4141	24.7192	25.0244	24.4141	24.4141	26.2451	24.1089	25.0244	25.0244	25.0244	25.0244	25.6348
	4.3	25.6348	25.6348	26.2451	25.0244	24.7192	25.0244	24.7192	25.3296	24.1089	24.1089	25.3296	25.0244	25.3296	25.3296	26.2451	25.3296	25.3296	25.3296	24.7192	24.4141	25.9399
	4.4	25.3296	25.3296	25.9399	25.6348	25.6348	25.3296	25.0244	25.6348	24.7192	24.4141	25.3296	25.6348	26.2451	25.9399	25.6348	25.6348	25.0244	25.0244	25.0244	24.1089	25.9399
	4.5	24.4141	25.3296	25.3296	25.9399	26.5503	25.0244	24.4141	25.9399	25.0244	24.1089	25.3296	25.6348	25.9399	25.9399	25.6348	26.5503	24.4141	24.1089	25.3296	24.4141	25.0244
	4.6	23.8037	25.6348	25.0244	25.6348	27.1606	24.1089	24.4141	25.9399	25.3296	24.7192	25.3296	25.3296	24.7192	25.0244	25.3296	26.2451	23.8037	24.1089	25.6348	24.1089	24.7192
	4.7	24.4141	25.9399	25.6348	25.3296	26.5503	25.0244	25.0244	25.6348	25.0244	24.7192	25.0244	24.7192	23.1934	24.4141	25.0244	25.9399	23.4985	24.7192	25.3296	24.4141	24.1089
	4.8	25.3296	25.9399	25.3296	25.0244	25.6348	25.6348	25.6348	25.3296	25.0244	25.3296	24.4141	23.8037	23.1934	24.1089	24.4141	24.7192	24.4141	25.3296	25.0244	25.3296	24.1089
	4.9	25.9399	26.2451	25.3296	25.6348	24.7192	25.9399	25.6348	25.0244	24.7192	25.3296	24.1089	24.7192	23.8037	25.6348	24.4141	24.1089	25.0244	25.3296	25.0244	25.3296	24.4141
	5	26.2451	25.9399	25.0244	25.6348	24.7192	25.9399	25.3296	25.3296	24.4141	25.3296	24.4141	25.6348	24.1089	26.2451	25.0244	23.1934	25.6348	25.3296	24.7192	24.7192	24.1089
	5.1	26.8555	25.3296	24.7192	25.0244	25.0244	25.9399	25.6348	25.3296	24.4141	25.6348	24.4141	26.2451	25.0244	25.9399	26.2451	22.8882	25.9399	25.6348	24.7192	23.8037	23.8037
	5.2	26.2451	24.4141	23.8037	25.0244	24.4141	25.6348	26.2451	25.3296	24.1089	26.2451	24.7192	25.9399	25.3296	24.7192	26.5503	23.8037	25.0244	25.3296	24.7192	23.4985	23.4985
	5.3	24.7192	24.1089	23.8037	25.0244	24.7192	25.9399	25.9399	25.3296	24.4141	26.5503	24.4141	25.3296	25.3296	23.8037	26.2451	23.8037	24.4141	24.7192	24.7192	23.8037	23.8037
	5.4	24.1089	24.7192	23.8037	25.0244	24.7192	25.0244	24.4141	25.3296	24.7192	27.1606	24.4141	25.0244	25.9399	23.1934	24.4141	25.0244	24.4141	24.4141	25.3296	25.3296	24.4141
	5.5	24.4141	25.6348	24.4141	25.0244	25.3296	24.7192	24.4141	25.6348	25.3296	26.5503	24.1089	25.0244	25.9399	23.4985	24.4141	25.6348	24.4141	24.4141	25.9399	26.5503	25.3296
	5.6	24.7192	25.9399	24.7192	25.0244	25.0244	24.4141	24.4141	25.3296	26.2451	25.3296	25.0244	25.0244	25.6348	25.0244	24.7192	26.2451	25.3296	24.1089	25.6348	26.8555	24.4141
	5.7	24.7192	26.8555	25.3296	25.3296	25.3296	24.4141	24.7192	25.6348	27.1606	24.7192	25.9399	24.1089	25.3296	26.2451	25.3296	25.3296	24.4141	23.8037	24.4141	25.9399	24.4141
	5.8	24.1089	27.1606	26.2451	25.9399	25.6348	25.3296	25.3296	25.3296	26.5503	24.7192	25.9399	24.1089	25.0244	27.4658	25.3296	25.0244	23.4985	23.1934	24.1089	25.6348	24.7192
	5.9	25.0244	26.2451	26.2451	25.6348	26.8555	25.9399	25.6348	25.3296	25.6348	24.7192	25.3296	25.0244	24.4141	26.8555	25.3296	24.7192	23.8037	23.4985	24.1089	25.3296	24.4141
	6	25.6348	25.3296	25.3296	25.9399	26.5503	25.9399	25.0244	24.7192	24.7192	24.1089	25.0244	25.6348	24.7192	26.2451	25.6348	24.7192	25.0244	24.7192	24.1089	24.1089	25.0244
	6.1	25.9399	24.7192	25.0244	26.2451	26.2451	25.6348	24.7192	24.1089	23.4985	24.7192	24.1089	25.3296	25.0244	25.3296	25.3296	25.3296	25.3296	25.3296	24.4141	23.8037	25.3296
	6.2	25.3296	25.3296	25.3296	26.2451	25.3296	25.3296	25.3296	24.1089	23.8037	24.7192	24.1089	23.8037	24.7192	24.1089	25.0244	24.7192	24.7192	25.0244	25.3296	24.1089	25.6348
	6.3	25.6348	25.6348	25.0244	26.5503	25.0244	25.3296	25.9399	24.1089	24.1089	24.7192	24.1089	23.4985	24.7192	23.8037	25.0244	25.0244	24.4141	23.8037	25.9399	23.8037	25.3296
	6.4	25.0244	25.9399	25.0244	25.6348	25.0244	25.6348	26.8555	24.1089	24.7192	25.6348	24.1089	23.4985	24.7192	24.1089	25.9399	25.0244	24.4141	23.1934	25.6348	23.4985	24.7192
	6.5	24.7192	25.9399	24.7192	25.0244	25.0244	25.9399	27.1606	24.4141	24.7192	25.6348	23.8037	24.4141	25.0244	24.4141	26.5503	24.7192	24.7192	23.1934	25.3296	24.7192	24.1089
	6.6	24.7192	26.2451	25.3296	24.1089	24.7192	25.3296	26.5503	24.7192	24.7192	25.9399	23.8037	24.7192	25.0244	24.1089	25.6348	24.7192	25.3296	24.7192	24.4141	25.3296	24.1089
	6.7	23.8037	26.2451	25.0244	23.8037	24.1089	24.4141	25.3296	25.6348	25.0244	26.2451	24.4141	25.0244	26.2451	24.1089	24.7192	25.6348	25.6348	25.6348	24.1089	25.6348	24.1089
	6.8	24.1089	25.9399	25.0244	24.1089	24.7192	24.4141	24.4141	25.0244	25.3296	25.6348	25.0244	25.3296	26.8555	24.7192	23.8037	25.6348	25.9399	25.6348	24.7192	25.6348	24.4141
	6.9	25.3296	24.7192	25.0244	23.4985	25.6348	25.0244	23.4985	24.7192	24.4141	25.3296	25.0244	25.3296	26.8555	25.0244	23.8037	25.3296	25.9399	25.6348	25.0244	25.0244	24.7192
	7	25.9399	24.4141	26.2451	23.1934	25.3296	25.3296	24.1089	24.7192	24.1089	24.7192	25.3296	25.9399	26.5503	25.0244	24.7192	25.0244	25.9399	25.0244	24.7192	24.1089	25.3296
	7.1	25.9399	25.3296	26.8555	24.4141	25.0244	25.0244	24.4141	25.0244	24.4141	23.4985	25.9399	26.2451	25.6348	25.3296	25.0244	24.4141	25.6348	24.4141	24.7192	24.1089	25.9399
	7.2	25.9399	25.3296	26.8555	25.0244	24.7192	24.7192	25.0244	25.0244	24.7192	23.4985	25.0244	25.6348	25.0244	25.0244	25.0244	24.4141	26.2451	25.0244	24.4141	24.1089	25.6348
	7.3	25.6348	25.3296	25.9399	25.3296	25.0244	25.3296	25.0244	24.4141	24.7192	25.0244	24.1089	25.0244	24.7192	23.8037	24.7192	25.3296	25.6348	25.3296	24.1089	24.4141	25.0244
	7.4	24.4141	26.2451	25.0244	25.9399	25.0244	25.6348	25.3296	24.7192	25.0244	25.9399	24.1089	24.7192	24.1089	23.4985	25.0244	25.0244	25.6348	25.3296	24.4141	23.8037	24.4141
	7.5	24.1089	26.2451	25.0244	26.2451	25.3296	25.9399	24.4141	24.7192	25.0244	26.2451	24.4141	25.3296	23.1934	24.1089	25.0244	25.0244	24.1089	25.0244	25.0244	24.1089	24.4141
	7.6	24.7192	25.6348	25.0244	25.6348	25.3296	25.6348	24.4141	25.6348	25.0244	25.3296	24.7192	24.7192	23.8037	25.3296	24.7192	25.0244	23.4985	24.7192	24.7192	24.4141	24.7192
	7.7	25.3296	25.0244	25.0244	25.6348	25.3296	24.7192	24.7192	26.2451	25.0244	25.3296	25.0244	24.4141	25.0244	26.2451	24.7192	25.9399	22.8882	24.1089	25.3296	25.3296	24.1089
	7.8	25.3296	25.3296	25.0244	25.0244	25.3296	25.3296	25.0244	26.5503	24.7192	24.7192	24.7192	24.7192	25.3296	25.3296	25.0244	25.6348	23.1934	24.1089	25.6348	26.5503	23.1934
	7.9	25.3296	25.3296	25.0244	24.4141	25.3296	25.9399	25.6348	25.9399	24.4141	24.7192	24.7192	25.0244	24.4141	24.7192	25.0244	25.6348	24.1089	24.7192	25.6348	25.9399	23.4985
	8	25.6348	25.0244	25.0244	24.4141	25.6348	25.6348	25.6348	24.7192	24.7192	24.7192	24.7192	25.6348	23.8037	24.1089	25.0244	25.3296	25.0244	25.3296	24.7192	24.4141	24.1089
	8.1	25.0244	24.7192	25.3296	25.0244	25.0244	24.7192	25.3296	24.1089	23.8037	25.3296	25.3296	25.6348	23.4985	24.4141	25.0244	25.6348	24.7192	25.0244	24.4141	23.8037	24.7192
	8.2	24.7192	25.6348	25.6348	24.7192	24.7192	24.4141	25.9399	23.8037	24.1089	25.9399	25.6348	24.7192	24.1089	24.4141	25.3296	25.3296	24.4141	24.1089	24.4141	24.7192	25.0244
	8.3	25.6348	25.3296	25.3296	24.4141	25.0244	24.4141	25.9399	23.8037	25.3296	26.2451	25.3296	24.7192	25.0244	24.1089	25.3296	24.7192	24.1089	24.4141	25.6348	24.7192	25.0244
	8.4	25.6348	25.6348	25.0244	24.7192	25.6348	24.4141	26.2451	25.3296	25.6348	26.5503	25.3296	25.3296	25.9399	24.7192	25.0244	24.4141	23.4985	24.7192	25.9399	25.0244	25.0244
	8.5	25.0244	25.6348	24.7192	25.6348	25.3296	25.0244	25.6348	25.9399	25.3296	25.9399	25.6348	25.3296	25.9399	25.0244	25.3296	24.4141	23.1934	25.0244	25.3296	25.9399	24.7192
	8.6	24.1089	25.9399	24.7192	25.3296	25.0244	25.9399	25.3296	25.6348	24.4141	25.3296	25.0244	25.3296	25.6348	24.4141	25.6348	23.8037	24.7192	25.3296	25.0244	26.2451	24.4141
	8.7	24.4141	26.2451	25.0244	25.6348	24.7192	26.2451	24.4141	24.1089	24.4141	25.9399	25.0244	24.7192	25.0244	24.7192	25.9399	23.8037	25.0244	25.6348	25.0244	25.0244	24.7192
	8.8	24.7192	25.9399	25.0244	25.0244	24.4141	25.9399	24.4141	24.1089	24.7192	26.2451	25.0244	25.0244	25.0244	24.4141	25.3296	24.1089	25.0244	24.7192	25.6348	23.8037	25.3296
	8.9	24.7192	25.0244	24.4141	24.7192	24.7192	25.0244	23.8037	24.4141	25.6348	25.9399	24.7192	25.6348	25.0244	24.4141	24.4141	23.8037	24.4141	23.8037	25.9399	23.8037	25.9399
	9	25.0244	25.0244	25.0244	23.8037	25.6348	24.7192	24.1089	25.6348	26.2451	25.6348	25.0244	25.9399	24.7192	24.7192	24.1089	24.4141	25.3296	24.4141	24.4141	25.3296	26.2451
	9.1	25.3296	25.6348	25.0244	22.8882	25.6348	24.1089	25.3296	25.3296	26.8555	25.6348	24.7192	26.2451	23.8037	24.4141	24.4141	25.3296	25.3296	24.4141	23.8037	26.5503	25.9399
	9.2	25.6348	25.6348	25.3296	24.1089	25.9399	24.4141	26.2451	24.7192	27.1606	24.7192	25.0244	25.3296	23.4985	23.8037	24.7192	25.0244	25.0244	24.4141	23.1934	26.2451	25.6348
	9.3	25.3296	25.6348	24.4141	25.6348	26.5503	25.0244	26.2451	24.7192	26.5503	24.4141	25.3296	24.7192	24.4141	23.1934	24.1089	24.7192	24.7192	24.1089	23.8037	25.6348	24.7192
	9.4	24.7192	25.6348	24.4141	26.8555	26.5503	25.0244	25.3296	25.3296	25.3296	24.4141	25.6348	24.1089	25.6348	23.1934	24.1089	25.3296	25.3296	24.7192	24.1089	24.1089	24.1089
	9.5	25.3296	25.6348	24.4141	26.8555	25.9399	25.0244	25.0244	26.2451	24.7192	25.0244	26.2451	23.4985	25.6348	24.1089	24.7192	25.0244	25.6348	24.4141	24.7192	22.8882	24.1089
	9.6	25.0244	24.7192	24.7192	26.2451	25.3296	26.2451	24.7192	26.2451	24.1089	24.7192	25.3296	22.8882	25.6348	25.0244	25.9399	24.7192	24.7192	24.1089	25.0244	22.8882	24.7192
	9.7	25.3296	24.4141	25.3296	25.6348	25.0244	25.9399	23.8037	25.3296	24.1089	25.0244	24.7192	22.583	25.3296	25.0244	25.6348	24.1089	24.7192	25.0244	24.7192	24.1089	24.7192
	9.8	25.6348	24.1089	25.6348	25.0244	24.7192	25.9399	23.8037	24.4141	25.0244	25.3296	24.7192	23.8037	26.2451	25.0244	25.3296	23.8037	24.4141	24.4141	25.3296	24.4141	24.4141
	9.9	25.3296	24.7192	25.3296	24.7192	25.0244	26.2451	25.0244	24.7192	25.0244	25.6348	24.4141	25.9399	26.5503	25.3296	26.2451	24.1089	24.4141	24.7192	25.6348	25.3296	24.1089
	10	25.3296	25.0244	25.6348	23.8037	26.2451	26.2451	26.2451	25.0244	24.4141	25.6348	25.0244	26.8555	25.6348	25.6348	26.2451	24.4141	24.7192	25.3296	25.9399	25.3296	24.7192
	10.1	25.0244	25.3296	26.5503	24.4141	25.9399	26.2451	27.1606	25.3296	24.1089	25.3296	25.6348	26.8555	23.8037	25.0244	25.3296	24.7192	24.7192	25.3296	25.6348	25.9399	25.0244
	10.2	25.0244	25.6348	25.9399	25.3296	26.2451	26.2451	27.4658	25.3296	25.0244	24.7192	25.6348	26.2451	23.4985	25.3296	24.4141	25.6348	24.1089	24.7192	25.0244	25.9399	25.0244
	10.3	25.6348	25.9399	25.3296	26.5503	25.6348	25.9399	26.8555	25.3296	25.3296	24.1089	25.0244	25.0244	23.8037	24.7192	24.4141	25.3296	24.4141	24.7192	24.7192	25.0244	25.0244
	10.4	25.9399	26.5503	25.0244	26.2451	25.6348	25.3296	25.3296	25.3296	25.3296	24.7192	25.0244	24.1089	24.7192	25.0244	24.4141	25.9399	25.0244	25.0244	24.4141	24.4141	24.7192
	10.5	25.0244	25.9399	25.3296	26.5503	25.3296	25.6348	24.4141	25.0244	24.7192	24.7192	25.0244	23.8037	25.0244	25.6348	24.7192	25.6348	25.3296	24.4141	24.7192	24.1089	24.1089
	10.6	24.4141	24.7192	26.5503	26.2451	25.6348	25.9399	24.1089	24.1089	24.4141	24.4141	25.0244	23.4985	25.3296	25.3296	24.4141	24.7192	24.7192	23.8037	25.0244	23.8037	24.1089
	10.7	24.1089	23.4985	26.5503	25.9399	25.9399	26.5503	24.4141	24.1089	24.4141	24.4141	25.0244	23.8037	25.0244	25.3296	24.1089	24.1089	25.3296	24.1089	25.6348	24.7192	24.7192
	10.8	25.0244	24.4141	26.2451	26.5503	25.9399	26.5503	24.7192	24.7192	24.7192	24.7192	25.0244	24.1089	25.6348	24.7192	24.7192	24.1089	25.3296	24.4141	25.3296	25.9399	24.7192
	10.9	25.0244	25.0244	25.9399	26.2451	25.6348	25.3296	24.7192	24.7192	24.7192	25.9399	25.0244	24.1089	26.2451	24.7192	25.3296	24.1089	24.7192	25.0244	24.4141	25.6348	24.4141
	11	24.7192	25.3296	25.6348	25.0244	25.6348	24.1089	25.3296	25.0244	24.7192	25.6348	24.1089	25.6348	25.9399	24.7192	25.0244	24.7192	24.4141	25.0244	24.7192	24.4141	24.7192
	11.1	24.7192	25.3296	25.9399	24.4141	25.0244	24.1089	25.6348	25.3296	24.7192	25.6348	24.1089	25.9399	25.6348	24.7192	24.7192	25.3296	23.8037	24.1089	24.7192	24.1089	25.3296
	11.2	24.4141	25.9399	26.2451	24.4141	24.7192	25.0244	25.6348	25.0244	24.7192	25.6348	24.7192	25.3296	25.3296	25.0244	24.7192	25.0244	24.1089	24.4141	24.4141	23.4985	24.7192
	11.3	25.6348	26.2451	26.2451	23.8037	24.7192	25.6348	25.3296	25.0244	24.7192	25.6348	25.3296	24.4141	25.3296	25.0244	25.0244	25.0244	25.0244	25.0244	23.8037	23.1934	24.1089
	11.4	26.2451	26.8555	26.5503	23.4985	24.4141	24.7192	24.1089	25.3296	24.7192	25.6348	25.3296	24.4141	25.6348	25.6348	24.7192	25.0244	25.3296	25.3296	24.1089	23.8037	23.4985
	11.5	27.1606	26.5503	25.9399	23.1934	23.4985	23.8037	23.4985	25.0244	25.3296	25.0244	25.0244	24.1089	25.3296	25.6348	24.4141	24.7192	25.9399	24.7192	25.3296	24.7192	23.4985
	11.6	26.2451	25.3296	25.0244	23.8037	23.4985	23.8037	23.8037	24.4141	25.3296	25.0244	24.4141	24.1089	24.4141	25.3296	24.7192	24.1089	26.5503	24.4141	25.9399	25.3296	24.4141
	11.7	25.3296	25.0244	24.1089	24.7192	23.8037	23.8037	24.7192	24.7192	25.3296	24.7192	24.1089	24.7192	24.1089	25.0244	25.0244	23.4985	25.6348	25.0244	25.6348	25.3296	24.7192
	11.8	25.6348	25.0244	23.8037	25.0244	24.1089	25.0244	25.0244	24.4141	25.3296	24.7192	24.4141	25.0244	24.1089	24.4141	25.0244	23.8037	25.0244	24.7192	24.7192	25.3296	25.0244
	11.9	25.6348	25.3296	24.4141	25.0244	24.1089	26.2451	24.7192	24.7192	25.3296	24.7192	25.3296	25.3296	25.0244	24.7192	24.7192	25.0244	24.7192	24.4141	24.1089	24.7192	24.4141
	12	25.3296	25.3296	25.3296	25.6348	24.4141	26.5503	24.7192	25.0244	25.9399	25.0244	25.3296	25.6348	25.0244	24.4141	24.1089	25.3296	24.1089	24.7192	24.4141	24.7192	24.7192
	12.1	24.4141	25.0244	26.2451	25.9399	24.7192	26.2451	24.4141	25.3296	25.9399	25.9399	25.3296	25.0244	25.3296	24.7192	24.1089	25.9399	24.1089	24.4141	25.3296	24.4141	24.7192
	12.2	23.4985	25.3296	26.5503	25.9399	25.0244	25.6348	25.0244	25.0244	25.9399	26.2451	24.7192	24.4141	25.6348	25.0244	23.8037	25.6348	24.4141	24.4141	25.3296	24.7192	24.1089
	12.3	23.8037	25.6348	26.2451	25.6348	25.6348	25.3296	25.0244	25.0244	24.7192	25.6348	24.7192	25.0244	25.3296	25.3296	24.7192	25.6348	24.4141	25.0244	25.0244	26.2451	24.4141
	12.4	23.8037	25.6348	25.9399	25.3296	25.6348	25.0244	24.7192	24.7192	24.7192	25.3296	25.0244	25.0244	24.7192	24.4141	24.7192	25.6348	24.7192	25.9399	24.7192	25.9399	24.1089
[truncated: 4,875 more rows]

## Sheet: 2b_All
Fig. 2b	All
		time	ug/ml				Mean	stdev.p	Ftest	tfactor	Ttest	Judge
		0	0	1	1	1	1	0	#DIV/0!
		60	0	0.878587	0.964051	0.673311	0.83865	0.122007	#DIV/0!	2	0.134793
[truncated: 3 more rows]

## Sheet: 2b_set1
			Fig. 2b	Set1
[truncated: 22 more rows]

[truncated: 34 more sheets: 2b_set2, 2b_set3, 2c_WB, 4d_Traces, 4e_Erev, 4f_PxPCl, 5b_at+80mV, 6b_at+80mV, S9_WT_IVs, S9a_IVs, S9a_Traces, S9b_IVs, S9b_Traces, S9c_IVs, S9c_Traces, S9d_IVs, S9d_Traces, S9e_IVs, S9e_Traces, S9f_IVs …]
